# Supplementary material for: A consistent map in the medial entorhinal cortex supports spatial memory
Source: Nat Commun. 2024 Feb 17;15:1457. doi: 10.1038/s41467-024-45853-4 (PMC10874432; doi:10.1038/s41467-024-45853-4)
Supplement: Supplementary file 4 — Supplementary Data 1 [file 41467_2024_45853_MOESM4_ESM.xlsx]

## Sheet: Sheet1
	Panel	Subpanel	p-value	Statistical Test	Test Statistic	Sample Size	Effect Sizes	95% Confidence Interval	Degrees of Freedom
	2g		p=1.47e-04	two-way repeated measures ANOVA	F=28	n=11,4 mice	eta=0.37	CI=0.23,0.54	df=1
	2h		p=1.50e-02	two-way repeated measures ANOVA	F=7.8	n=11,4 mice	eta=0.18	CI=0.069,0.32	df=1
	2i		p=2.59e-02	two-tailed Pearson linear correlation	r=0.57	n=15 mice	r^2=0.33	CI=0.0072,0.7	df=13
	2j		p=4.90e-03	two-way repeated measures ANOVA	F=9.3	n=21,9 FOV from 11,4 mice	eta=0.21	CI=0.025,0.49	df=1
	3a	group difference	p=2.62e-03	two-way repeated measures ANOVA	F=9.1	n=659,527 cells from 11,4 mice	eta=0.0049	CI=0.00055,0.013	df=1
	3a	good performers	p=2.78e-03	two-tailed paired Students t-test	t=-3	n=660 cells from 11 mice	d=-0.095	CI=-0.16,-0.033	df=659
	3a	poor performers	p=4.85e-04	two-tailed paired Students t-test	t=-3.5	n=527 cells from 4 mice	d=-0.14	CI=-0.22,-0.061	df=526
	3d	good performers	p=3.68e-05	two-tailed Pearson linear correlation	r=0.96	n=9 time points from 11 mice	r^2=0.92	CI=0.67,0.98	df=7
	3d	poor performers	p=8.93e-01	two-tailed Pearson linear correlation	r=0.052	n=9 time points from 11 mice	r^2=0.0028	CI=0.4,0.48	df=7
	3e	good performers	p=1.89e-05	two-tailed Pearson linear correlation	r=0.97	n=9 time points from 660 cells from 11 mice	r^2=0.94	CI=0.72,0.99	df=7
	3e	poor performers	p=5.76e-01	two-tailed Pearson linear correlation	r=0.22	n=9 time points from 527 cells from 4 mice	r^2=0.047	CI=0.27,0.59	df=7
	3f	group difference	p=0.00e+00	two-way repeated measures ANOVA	F=1.2e+02	n=660,527 cells from 11,4 mice	eta=0.052	CI=0.037,0.07	df=1
	3f	good performers	p=2.66e-30	two-tailed paired Students t-test	t=12	n=660 cells from 11 mice	d=0.53	CI=0.44,0.62	df=659
	3f	poor performers	p=9.68e-08	two-tailed paired Students t-test	t=5.4	n=527 cells from 4 mice	d=0.25	CI=0.16,0.34	df=526
	3g	good performers (only significant p-values)	p=5.86e-03, 1.11e-02, 4.78e-03, 1.32e-02, 2.78e-03, 3.44e-04, 9.62e-03, 4.14e-02, 9.14e-03, 1.64e-02, 2.22e-02, 1.52e-02, 5.97e-03, 6.64e-05, 1.99e-07, 5.84e-05, 4.83e-05, 3.96e-04, 1.08e-03, 2.49e-03, 1.55e-02, 2.46e-02, 2.69e-02, 3.83e-02, 2.58e-02, 1.91e-02, 1.60e-02, 2.48e-02, 5.50e-03, 1.06e-02, 3.89e-02, 1.37e-03, 3.53e-04, 2.18e-04, 1.67e-03, 3.96e-02, 1.02e-02, 7.35e-04, 3.82e-03, 4.32e-0…	two-tailed paired Students t-test, no correction for multiple comparisons	t=-2.8, -2.5, -2.8, -2.5, -3, -3.6, -2.6, -2, -2.6, -2.4, -2.3, -2.4, -2.8, -4, -5.3, -4, -4.1, -3.6, -3.3, -3, -2.4, -2.3, -2.2, -2.1, -2.2, -2.3, -2.4, -2.2, -2.8, -2.6, -2.1, -3.2, -3.6, -3.7, -3.2, 2.1, 2.6, 3.4, 2.9, 2, -2.3, -2.3, -2.1, -2.4, -2, -2.1, -2.4, -2.8, -3.1, -2.4, 2.5, 2.9, 2.3, 2.3, 3.4, 3.2, -2, -2.1, -2, -2.4, -2.2, -2, -2.1, -2, -2.8, -4, -3.9, -3.1, -2.4, -2.2,	n=660 cells from 11 mice	d=-0.12, -0.11, -0.12, -0.097, -0.12, -0.15, -0.11, -0.083, -0.1, -0.088, -0.084, -0.087, -0.1, -0.15, -0.19, -0.14, -0.15, -0.13, -0.12, -0.12, -0.093, -0.089, -0.087, -0.083, -0.09, -0.09, -0.092, -0.082, -0.098, -0.088, -0.072, -0.11, -0.13, -0.13, -0.11, 0.07, 0.088, 0.12, 0.1, 0.073, -0.075, -0.075, -0.068, -0.082, -0.069, -0.074, -0.088, -0.11, -0.12, -0.095, 0.099, 0.11, 0.085, 0.088, 0.13…	CI=-0.2,-0.034; -0.19,-0.025; -0.21,-0.037; -0.17,-0.02; -0.2,-0.041; -0.23,-0.066; -0.19,-0.026; -0.16,-0.0032; -0.18,-0.025; -0.16,-0.016; -0.16,-0.012; -0.16,-0.017; -0.17,-0.029; -0.22,-0.074; -0.26,-0.12; -0.21,-0.073; -0.22,-0.077; -0.2,-0.057; -0.2,-0.05; -0.19,-0.041; -0.17,-0.018; -0.17,-0.011; -0.17,-0.01; -0.16,-0.0045; -0.17,-0.011; -0.17,-0.015; -0.17,-0.017; -0.15,-0.01; -0.17,-0.02…	df=659, 659, 659, 659, 659, 659, 659, 659, 659, 659, 659, 659, 659, 659, 659, 659, 659, 659, 659, 659, 659, 659, 659, 659, 659, 659, 659, 659, 659, 659, 659, 659, 659, 659, 659, 659, 659, 659, 659, 659, 659, 659, 659, 659, 659, 659, 659, 659, 659, 659, 659, 659, 659, 659, 659, 659, 659, 659, 659, 659, 659, 659, 659, 659, 659, 659, 659, 659, 659, 659,
	3g	poor performers (only significant p-values)	p=4.66e-02, 2.77e-02, 8.89e-03, 8.57e-03, 5.33e-03, 6.21e-03, 2.66e-03, 6.60e-03, 2.50e-02, 4.76e-02, 9.07e-03, 1.11e-02, 2.14e-02, 2.97e-02, 2.87e-02, 3.37e-03, 7.54e-04, 2.19e-03, 1.92e-03, 7.43e-03, 1.88e-02, 4.00e-02, 3.84e-02, 1.55e-02, 4.06e-02, 2.93e-02, 1.77e-02, 2.22e-02, 1.80e-02, 4.44e-02, 4.10e-02, 4.60e-02, 2.78e-02, 3.19e-02, 7.62e-03, 1.74e-03, 2.01e-02, 4.85e-02,	two-tailed paired Students t-test, no correction for multiple comparisons	t=2, 2.2, 2.6, 2.6, 2.8, 2.7, 3, 2.7, 2.2, 2, 2.6, 2.5, 2.3, 2.2, 2.2, 2.9, 3.4, 3.1, 3.1, 2.7, 2.4, 2.1, 2.1, 2.4, 2.1, 2.2, 2.4, 2.3, 2.4, 2, 2, 2, 2.2, 2.2, 2.7, 3.1, 2.3, -2,	n=527 cells from 4 mice	d=0.1, 0.11, 0.11, 0.11, 0.11, 0.1, 0.11, 0.11, 0.089, 0.089, 0.11, 0.11, 0.098, 0.096, 0.098, 0.13, 0.15, 0.14, 0.14, 0.12, 0.097, 0.084, 0.085, 0.1, 0.078, 0.082, 0.087, 0.09, 0.099, 0.085, 0.085, 0.08, 0.087, 0.081, 0.11, 0.12, 0.094, -0.079,	CI=0.0015,0.2; 0.012,0.2; 0.026,0.18; 0.027,0.19; 0.033,0.19; 0.029,0.18; 0.039,0.19; 0.03,0.18; 0.011,0.17; 0.00091,0.18; 0.028,0.2; 0.024,0.19; 0.014,0.18; 0.0095,0.18; 0.01,0.19; 0.044,0.22; 0.063,0.24; 0.05,0.23; 0.05,0.22; 0.031,0.2; 0.016,0.18; 0.0038,0.16; 0.0045,0.17; 0.019,0.18; 0.0033,0.15; 0.0083,0.16; 0.015,0.16; 0.013,0.17; 0.017,0.18; 0.0021,0.17; 0.0035,0.17; 0.0014,0.16; 0.0095,0.…	df=526, 526, 526, 526, 526, 526, 526, 526, 526, 526, 526, 526, 526, 526, 526, 526, 526, 526, 526, 526, 526, 526, 526, 526, 526, 526, 526, 526, 526, 526, 526, 526, 526, 526, 526, 526, 526, 526,
	4c	group difference	p=0.00e+00	two-way repeated measures ANOVA	F=2.5e+02	n=660,527 cells from 11,4 mice	eta=0.11	CI=0.084,0.13	df=1
	4c	good performers	p=3.96e-02	two-tailed Pearson linear correlation	r=0.66	n=10 time points from 660 cells from 11 mice	r^2=0.43	CI=0.002,0.83	df=8
	4c	poor performers	p=1.42e-02	two-tailed Pearson linear correlation	r=-0.74	n=10 time points from 527 cells from 4 mice	r^2=0.55	CI=0.87,0.044	df=8
	4d		p=2.46e-85, 3.08e-13, 8.59e-15, 6.56e-08, 4.62e-05, 2.15e-04, 2.71e-03, 2.45e-01, 4.41e-01, 5.53e-02, 2.30e-03, 1.70e-01	two-tailed unpaired Students t-test, no correction for multiple comparisons	t=20, 7.4, 7.8, 5.4, 4.1, 3.7, 3, 1.2, 0.77, 1.9, 3.1, 1.4	n=2859,1668; 853,494; 1485,610; 635,251; 320,164; 282,183; 290,92; 220,80; 142,44; 142,42; 109,58; 118,57 cells from 11,4 mice	d=0.62, 0.42, 0.38, 0.41, 0.4, 0.36, 0.36, 0.16, 0.13, 0.34, 0.5, 0.22	CI=0.55,0.68; 0.3,0.53; 0.28,0.47; 0.26,0.55; 0.21,0.59; 0.17,0.54; 0.13,0.6; -0.11,0.42; -0.21,0.48; -0.0076,0.68; 0.18,0.82; -0.095,0.54	df=4525, 1344, 2093, 882, 479, 459, 377, 290, 182, 182, 164, 172
	4f	group difference	p=3.70e-04	two-way repeated measures ANOVA	F=16	n=21,9 FOV from 11,4 mice	eta=0.25	CI=0.1,0.42	df=1
	4f	good performers	p=6.73e-03	two-tailed Pearson linear correlation	r=-0.79	n=10 time points from 21 FOV from 11 mice	r^2=0.62	CI=0.9,0.099	df=8
	4f	poor performers	p=4.29e-01	two-tailed Pearson linear correlation	r=0.28	n=10 time points from 9 FOV from 4 mice	r^2=0.08	CI=0.18,0.6	df=8
	4g	group difference	p=2.10e-04	two-way repeated measures ANOVA	F=18	n=21,9 FOV from 11,4 mice	eta=0.26	CI=0.13,0.42	df=1
	4g	good performers	p=3.92e-03	two-tailed Pearson linear correlation	r=0.82	n=10 time points from 21 FOV from 11 mice	r^2=0.67	CI=0.15,0.91	df=8
	4g	poor performers	p=7.09e-01	two-tailed Pearson linear correlation	r=-0.14	n=10 time points from 9 FOV from 4 mice	r^2=0.018	CI=0.5,0.29	df=8
	5a	good performers	p=6.95e-03	two-tailed Pearson linear correlation	r=0.82	n=9 time points from 11 mice	r^2=0.67	CI=0.12,0.92	df=7
	5a	poor performers	p=7.92e-01	two-tailed Pearson linear correlation	r=-0.1	n=9 time points from 4 mice	r^2=0.011	CI=0.52,0.36	df=7
	5b	good performers	p=7.99e-02	two-tailed Pearson linear correlation	r=0.61	n=9 time points from 11 mice	r^2=0.37	CI=0.0078,0.82	df=7
	5b	poor performers	p=4.58e-01	two-tailed Pearson linear correlation	r=-0.28	n=9 time points from 4 mice	r^2=0.081	CI=0.64,0.22	df=7
	5c	good performers	p=4.76e-03	two-tailed Pearson linear correlation	r=0.84	n=9 time points from 366 cells from 11 mice	r^2=0.7	CI=0.15,0.93	df=7
	5c	poor performers	p=9.18e-01	two-tailed Pearson linear correlation	r=0.04	n=9 time points from 284 cells from 4 mice	r^2=0.0016	CI=0.41,0.47	df=7
	5d	good performers	p=1.50e-01	two-tailed Pearson linear correlation	r=0.52	n=9 time points from 35 cells from 11 mice	r^2=0.27	CI=0.048,0.78	df=7
	5d	poor performers	p=4.26e-01	two-tailed Pearson linear correlation	r=-0.3	n=9 time points from 23 cells from 4 mice	r^2=0.092	CI=0.65,0.2	df=7
	5e	group difference	p=0.00e+00	two-way repeated measures ANOVA	F=1.8e+02	n=366,284 cells from 11,4 mice	eta=0.14	CI=0.11,0.18	df=1
	5e	good performers	p=3.70e-02	two-tailed Pearson linear correlation	r=0.66	n=10 time points from 366 cells from 11 mice	r^2=0.44	CI=0.0031,0.83	df=8
	5e	poor performers	p=8.39e-03	two-tailed Pearson linear correlation	r=-0.78	n=10 time points from 284 cells from 4 mice	r^2=0.6	CI=0.89,0.081	df=8
	5f	group difference	p=1.10e-02	two-way repeated measures ANOVA	F=6.9	n=35,23 cells from 11,4 mice	eta=0.067	CI=0.0054,0.19	df=1
	5f	good performers	p=6.55e-01	two-tailed Pearson linear correlation	r=0.16	n=10 time points from 35 cells from 11 mice	r^2=0.026	CI=0.27,0.52	df=8
	5f	poor performers	p=2.17e-02	two-tailed Pearson linear correlation	r=-0.71	n=10 time points from 23 cells from 4 mice	r^2=0.5	CI=0.86,0.02	df=8
	5i		p=2.42e-182	two-tailed Pearson linear correlation	r=0.53	n=2502 cell pairs	r^2=0.28	CI=0.25,0.31	df=2500
	5j		p=9.51e-118	two-tailed Pearson linear correlation	r=0.31	n=5220 cell pairs	r^2=0.098	CI=0.083,0.11	df=5218
	5k		p=3.48e-02	two-way repeated measures ANOVA	F=4.9	n=20,9 FOV from 11,4 mice	eta=0.076	CI=0.0079,0.24	df=1
	5m	Days 1-2	p=9.42e-21, 3.08e-01, 3.27e-01, 1.84e-02, 4.71e-02, 1.98e-02, 2.02e-02, 4.78e-01, 1.84e-01, 1.62e-01, 6.31e-02, 2.82e-01, 4.19e-01, 6.16e-02, 1.36e-03, 3.91e-01, 3.24e-01, 2.67e-01, 1.98e-01	one-tailed unpaired Students t-test, no correction for multiple comparisons	t=9.3, 0.5, -0.45, -2.1, -1.7, -2.1, 2, 0.054, -0.9, -0.99, -1.5, -0.58, -0.2, 1.5, 3, 0.28, -0.46, -0.62, 0.85	n=135,27000; 416,83200; 511,102200; 432,86400; 459,91800; 461,92200; 421,84200; 455,91000; 377,75400; 315,63000; 276,55200; 209,41800; 196,39200; 162,32400; 77,15400; 57,11400; 20,4000; 24,4800; 1,200 cell pairs from 11 mice	d=0.8, 0.025, -0.02, -0.1, -0.078, -0.096, 0.1, 0.0026, -0.047, -0.056, -0.092, -0.04, -0.015, 0.12, 0.34, 0.037, -0.1, -0.13, 0.85	CI=0.63,0.97; -0.072,0.12; -0.11,0.067; -0.2,-0.0062; -0.17,0.013; -0.19,-0.0046; 0.0044,0.2; -0.09,0.095; -0.15,0.055; -0.17,0.055; -0.21,0.026; -0.18,0.096; -0.15,0.13; -0.033,0.28; 0.12,0.57; -0.22,0.3; -0.54,0.34; -0.53,0.27; -1.1,2.8	df=27133, 83614, 102709, 86830, 92257, 92659, 84619, 91453, 75775, 63313, 55474, 42007, 39394, 32560, 15475, 11455, 4018, 4822, 199
	5m	Days 7-10	p=8.58e-27, 2.44e-01, 4.07e-02, 1.12e-02, 1.05e-01, 3.47e-02, 1.46e-02, 2.71e-04, 4.27e-01, 4.66e-01, 7.19e-08, 3.98e-02, 4.19e-01, 1.11e-01, 9.91e-02, 1.60e-01, 3.17e-02, 9.07e-02, 4.16e-01	one-tailed unpaired Students t-test, no correction for multiple comparisons	t=11, 0.69, -1.7, -2.3, -1.3, -1.8, 2.2, 3.5, -0.18, 0.085, -5.3, -1.8, 0.2, -1.2, 1.3, 0.99, -1.9, 1.3, -0.21	n=278,55600; 845,169000; 1027,205400; 860,172000; 929,185800; 949,189800; 831,166200; 920,184000; 769,153800; 643,128600; 518,103600; 421,84200; 372,74400; 299,59800; 153,30600; 115,23000; 30,6000; 46,9200; 3,600 cell pairs from 11 mice	d=0.64, 0.024, -0.055, -0.078, -0.041, -0.059, 0.076, 0.11, -0.0067, 0.0034, -0.23, -0.086, 0.011, -0.071, 0.1, 0.093, -0.34, 0.2, -0.12	CI=0.52,0.76; -0.044,0.092; -0.12,0.0068; -0.15,-0.011; -0.11,0.023; -0.12,0.0047; 0.0077,0.14; 0.05,0.18; -0.078,0.064; -0.074,0.081; -0.32,-0.15; -0.18,0.01; -0.091,0.11; -0.18,0.043; -0.055,0.26; -0.09,0.28; -0.7,0.019; -0.092,0.49; -1.3,1	df=55833, 169735, 206306, 172765, 186617, 190628, 166930, 184821, 154466, 129164, 104048, 84575, 74722, 60063, 30726, 23103, 6023, 9239, 600
	5n	Days 1-2/1 vs. Days 1-2/2	p=1.16e-06	two-tailed unpaired Students t-test, no correction for multiple comparisons	t=4.9	n=399,584 cell pairs from 11 mice	d=0.32	CI=0.19,0.45	df=981
	5n	Days 1-2/2 vs. Days 1-2/3	p=3.28e-04	two-tailed unpaired Students t-test, no correction for multiple comparisons	t=-3.6	n=584,740 cell pairs from 11 mice	d=-0.2	CI=-0.31,-0.091	df=1322
	5n	Days 7-10/1 vs. Days 7-10/2	p=1.96e-08	two-tailed unpaired Students t-test, no correction for multiple comparisons	t=5.6	n=813,1186 cell pairs from 11 mice	d=0.26	CI=0.17,0.35	df=1993
	5n	Days 7-10/2 vs. Days 7-10/3	p=7.76e-07	two-tailed unpaired Students t-test, no correction for multiple comparisons	t=-5	n=1186,1489 cell pairs from 11 mice	d=-0.19	CI=-0.27,-0.12	df=2670
	5n	Days 1-2/1 vs. Days 7-10/1	p=1.67e-03	two-tailed unpaired Students t-test, no correction for multiple comparisons	t=-3.2	n=399,813 cell pairs from 11 mice	d=-0.19	CI=-0.31,-0.072	df=1209
	5n	Days 1-2/2 vs. Days 7-10/2	p=2.35e-07	two-tailed unpaired Students t-test, no correction for multiple comparisons	t=-5.2	n=584,1186 cell pairs from 11 mice	d=-0.26	CI=-0.36,-0.16	df=1765
	5n	Days 1-2/3 vs. Days 7-10/3	p=8.70e-08	two-tailed unpaired Students t-test, no correction for multiple comparisons	t=5.4	n=1489,740 cell pairs from 11 mice	d=0.24	CI=0.15,0.33	df=2227
	5o		p=2.03e-33	two-tailed unpaired Students t-test	t=-12	n=5004,10008 cell pairs from 11 mice	d=-0.21	CI=-0.24,-0.18	df=15004
	5p	1 vs. 1	p=9.81e-01	two-tailed unpaired Students t-test	t=-0.024	n=399,813 cell pairs from 11 mice	d=-0.0015	CI=-0.12,0.12	df=1209
	5p	2 vs. 2	p=4.66e-01	two-tailed unpaired Students t-test	t=-0.73	n=584,1186 cell pairs from 11 mice	d=-0.037	CI=-0.14,0.062	df=1765
	5p	3 vs. 3	p=3.08e-01	two-tailed unpaired Students t-test	t=-1	n=740,1489 cell pairs from 11 mice	d=-0.046	CI=-0.13,0.042	df=2227
	5q	Days 1-2	p=3.24e-29, 2.08e-04, 1.93e-02, 4.17e-01, 4.41e-02, 9.00e-02, 1.17e-03, 5.88e-04, 5.17e-02, 5.17e-02, 2.62e-01, 2.79e-01, 3.94e-01, 2.86e-01, 3.32e-01, 3.13e-01, 2.68e-01, 1.31e-01, 1.37e-01, 3.93e-01	one-tailed unpaired Students t-test, no correction for multiple comparisons	t=11, 3.5, 2.1, -0.21, 1.7, -1.3, -3, -3.2, -1.6, -1.6, -0.64, -0.59, 0.27, 0.57, 0.43, 0.49, -0.62, -1.1, -1.1, -0.27	n=170,34000; 564,112800; 750,150000; 907,181400; 923,184600; 968,193600; 882,176400; 854,170800; 840,168000; 744,148800; 700,140000; 667,133400; 529,105800; 421,84200; 288,57600; 137,27400; 61,12200; 22,4400; 11,2200; 2,400 cell pairs from 4 mice	d=0.86, 0.15, 0.076, -0.007, 0.056, -0.043, -0.1, -0.11, -0.056, -0.06, -0.024, -0.023, 0.012, 0.028, 0.026, 0.042, -0.079, -0.24, -0.33, -0.19	CI=0.71,1; 0.066,0.23; 0.004,0.15; -0.072,0.058; -0.0084,0.12; -0.11,0.02; -0.17,-0.037; -0.18,-0.044; -0.12,0.011; -0.13,0.012; -0.098,0.05; -0.099,0.053; -0.074,0.097; -0.068,0.12; -0.09,0.14; -0.13,0.21; -0.33,0.17; -0.66,0.18; -0.92,0.26; -1.6,1.2	df=34168, 113362, 150748, 182305, 185521, 194566, 177280, 171652, 168838, 149542, 140698, 134065, 106327, 84619, 57886, 27535, 12259, 4420, 2209, 400
	5q	Days 7-10	p=1.70e-32, 2.47e-04, 1.85e-10, 9.04e-02, 4.18e-01, 1.61e-02, 5.58e-03, 7.07e-05, 5.46e-03, 2.25e-03, 4.51e-01, 5.84e-02, 4.06e-01, 2.86e-02, 8.85e-02, 2.74e-01, 1.92e-02, 1.93e-01, 1.12e-01, 3.03e-01	one-tailed unpaired Students t-test, no correction for multiple comparisons	t=12, 3.5, 6.3, -1.3, 0.21, -2.1, -2.5, -3.8, -2.5, -2.8, -0.12, -1.6, -0.24, 1.9, 1.3, 0.6, 2.1, -0.87, -1.2, -0.52	n=353,70600; 1111,222200; 1536,307200; 1838,367600; 1819,363800; 1946,389200; 1768,353600; 1729,345800; 1654,330800; 1489,297800; 1421,284200; 1346,269200; 1032,206400; 845,169000; 550,110000; 276,55200; 103,20600; 48,9600; 13,2600; 3,600 cell pairs from 4 mice	d=0.63, 0.1, 0.16, -0.031, 0.0049, -0.049, -0.061, -0.092, -0.063, -0.074, -0.0033, -0.043, -0.0074, 0.066, 0.058, 0.036, 0.2, -0.13, -0.34, -0.3	CI=0.53,0.74; 0.046,0.16; 0.11,0.21; -0.077,0.015; -0.041,0.051; -0.093,-0.0041; -0.11,-0.014; -0.14,-0.045; -0.11,-0.014; -0.12,-0.023; -0.055,0.049; -0.096,0.011; -0.069,0.054; -0.002,0.13; -0.026,0.14; -0.082,0.15; 0.011,0.4; -0.41,0.16; -0.88,0.21; -1.4,0.83	df=70912, 223179, 308529, 369203, 365409, 390908, 355155, 347292, 332253, 299106, 285459, 270345, 207294, 169740, 110477, 55442, 20675, 9642, 2607, 600
	5r	Days 1-2/1 vs. Days 1-2/2	p=4.97e-10	two-tailed unpaired Students t-test, no correction for multiple comparisons	t=6.3	n=510,1219 cell pairs from 4 mice	d=0.33	CI=0.23,0.43	df=1727
	5r	Days 1-2/2 vs. Days 1-2/3	p=3.08e-03	two-tailed unpaired Students t-test, no correction for multiple comparisons	t=3	n=1219,1512 cell pairs from 4 mice	d=0.11	CI=0.039,0.19	df=2729
	5r	Days 7-10/1 vs. Days 7-10/2	p=2.80e-13	two-tailed unpaired Students t-test, no correction for multiple comparisons	t=7.3	n=1047,2463 cell pairs from 4 mice	d=0.27	CI=0.2,0.34	df=3507
	5r	Days 7-10/2 vs. Days 7-10/3	p=1.15e-02	two-tailed unpaired Students t-test, no correction for multiple comparisons	t=2.5	n=2463,3033 cell pairs from 4 mice	d=0.069	CI=0.015,0.12	df=5493
	5r	Days 1-2/1 vs. Days 7-10/1	p=5.33e-01	two-tailed unpaired Students t-test, no correction for multiple comparisons	t=0.62	n=510,1047 cell pairs from 4 mice	d=0.034	CI=-0.072,0.14	df=1554
	5r	Days 1-2/2 vs. Days 7-10/2	p=6.02e-01	two-tailed unpaired Students t-test, no correction for multiple comparisons	t=-0.52	n=1219,2463 cell pairs from 4 mice	d=-0.018	CI=-0.087,0.05	df=3680
	5r	Days 1-2/3 vs. Days 7-10/3	p=3.24e-02	two-tailed unpaired Students t-test, no correction for multiple comparisons	t=-2.1	n=1512,3033 cell pairs from 4 mice	d=-0.067	CI=-0.13,-0.0057	df=4542
	5s		p=2.44e-04	two-tailed unpaired Students t-test	t=-3.7	n=10440,20880 cell pairs from 4 mice	d=-0.044	CI=-0.067,-0.02	df=31305
	5t	1 vs. 1	p=1.92e-01	two-tailed unpaired Students t-test	t=1.3	n=510,1047 cell pairs from 4 mice	d=0.07	CI=-0.035,0.18	df=1554
	5t	2 vs. 2	p=5.03e-01	two-tailed unpaired Students t-test	t=0.67	n=1219,2463 cell pairs from 4 mice	d=0.023	CI=-0.045,0.092	df=3680
	5t	3 vs. 3	p=5.76e-01	two-tailed unpaired Students t-test	t=-0.56	n=1512,3033 cell pairs from 4 mice	d=-0.018	CI=-0.079,0.044	df=4542
	6b	Good-Histology vs. Poor-Histology	p=7.90e-05	two-tailed unpaired Students t-test, no correction for multiple comparisons	t=5.1	n=11,9 mice	d=2.2	CI=1.1,3.3	df=18
	6b	Good-Histology vs. Good-Imaging	p=1.96e-02	two-tailed unpaired Students t-test, no correction for multiple comparisons	t=-2.5	n=11 mice	d=-1	CI=-1.9,-0.16	df=20
	6b	Good-Imaging vs. Poor-Imaging	p=1.03e-04	two-tailed unpaired Students t-test, no correction for multiple comparisons	t=5.5	n=11,4 mice	d=3	CI=1.4,4.6	df=13
	6b	Poor-Histology vs. Poor-Imaging	p=5.41e-02	two-tailed unpaired Students t-test, no correction for multiple comparisons	t=-2.2	n=9,4 mice	d=-1.2	CI=-2.4,0.021	df=11
	6c	Good-Histology vs. Poor-Histology	p=1.08e-02	two-tailed unpaired Students t-test, no correction for multiple comparisons	t=2.8	n=11,9 mice	d=1.2	CI=0.28,2.1	df=18
	6c	Good-Histology vs. Good-Imaging	p=1.82e-01	two-tailed unpaired Students t-test, no correction for multiple comparisons	t=-1.4	n=11 mice	d=-0.57	CI=-1.4,0.26	df=20
	6c	Good-Imaging vs. Poor-Imaging	p=1.25e-02	two-tailed unpaired Students t-test, no correction for multiple comparisons	t=2.9	n=11,4 mice	d=1.6	CI=0.33,2.8	df=13
	6c	Poor-Histology vs. Poor-Imaging	p=3.64e-01	two-tailed unpaired Students t-test, no correction for multiple comparisons	t=-0.95	n=9,4 mice	d=-0.53	CI=-1.6,0.6	df=11
	6d	FE-Good vs. NE-Good	p=2.82e-03	two-tailed unpaired Students t-test, no correction for multiple comparisons	t=-3.3	n=13,16 cells from 5,6 mice	d=-1.2	CI=-2,-0.4	df=27
	6d	FE-Poor vs. NE-Poor	p=3.67e-01	two-tailed unpaired Students t-test, no correction for multiple comparisons	t=-0.92	n=14,11 cells from 5,4 mice	d=-0.36	CI=-1.1,0.42	df=23
	6d	FE-Good vs. FE-Poor	p=4.55e-02	two-tailed unpaired Students t-test, no correction for multiple comparisons	t=-2.1	n=13,14 cells from 5,5 mice	d=-0.79	CI=-1.5,-0.016	df=25
	6d	NE-Good vs. NE-Poor	p=2.82e-01	two-tailed unpaired Students t-test, no correction for multiple comparisons	t=1.1	n=16,11 cells from 6,4 mice	d=0.42	CI=-0.34,1.2	df=25
	6e	Reelin vs. Calbindin	p=1.24e-16	two-tailed unpaired Students t-test, Bonferroni-Holm correction for mutiple comparsions	t=11	n=52,18 slices from 20,16 mice	d=3	CI=2.3,3.8	df=68
	6e	Reelin vs. Gad67	p=1.17e-14	two-tailed unpaired Students t-test, Bonferroni-Holm correction for mutiple comparsions	t=9.7	n=52,10 slices from 20,10 mice	d=3.3	CI=2.4,4.2	df=60
	6e	Calbindin vs. Gad67	p=1.12e-01	two-tailed unpaired Students t-test, Bonferroni-Holm correction for mutiple comparsions	t=1.6	n=18,10 slices from 16,10 mice	d=0.62	CI=-0.16,1.4	df=26
	7b	Out-Cue vs. In-Cue Prior to Reward	p=9.28e-06, 1.24e-03, 1.20e-06, 4.37e-05, 1.76e-04, 3.36e-03, 7.67e-03, 1.02e-05, 2.74e-03, 1.38e-04	two-tailed unpaired Students t-test, no correction for multiple comparisons	t=-4.6, -3.3, -5, -4.2, -3.8, -3, -2.7, -4.5, -3, -3.9	n=148,26; 148,26; 148,26; 148,26; 148,26; 148,26; 148,26; 148,26; 148,26; 148,26 bins	d=-0.97, -0.7, -1.1, -0.89, -0.81, -0.63, -0.57, -0.96, -0.64, -0.83	CI=-1.4,-0.54; -1.1,-0.27; -1.5,-0.63; -1.3,-0.46; -1.2,-0.39; -1,-0.21; -0.99,-0.15; -1.4,-0.53; -1.1,-0.22; -1.2,-0.4	df=172, 172, 172, 172, 172, 172, 172, 172, 172, 172
	7b	Out-Cue Prior to Reward vs. Before-Reward	p=1.03e-21, 1.24e-03, 4.40e-26, 1.13e-18, 2.39e-15, 3.31e-13, 5.87e-16, 2.46e-19, 2.35e-08, 1.77e-08	two-tailed unpaired Students t-test, no correction for multiple comparisons	t=-11, -3.3, -13, -10, -8.8, -8, -9.1, -10, -5.9, -6	n=148,4; 148,4; 148,4; 148,4; 148,4; 148,4; 148,4; 148,4; 148,4; 148,4 bins	d=-5.7, -1.7, -6.5, -5.1, -4.5, -4, -4.6, -5.2, -3, -3	CI=-6.9,-4.5; -2.7,-0.65; -7.7,-5.3; -6.2,-4; -5.6,-3.3; -5.1,-2.9; -5.7,-3.5; -6.4,-4.1; -4,-1.9; -4,-2	df=150, 150, 150, 150, 150, 150, 150, 150, 150, 150
	8c		p=1.54e-06	two-tailed paired Students t-test	t=-5.5	n=49 trials	d=-1.2	CI=-1.8,-0.75	df=48
	8g	RS: pre vs. dur	p=9.19e-05	two-tailed paired Students t-test, Bonferroni-Holm correction for mutiple comparsions	t=5.2	n=24 sessions from 8 mice	d=1.4	CI=0.77,2.2	df=23
	8g	RS: pre ve. post	p=4.46e-03	two-tailed paired Students t-test, Bonferroni-Holm correction for mutiple comparsions	t=3.4	n=24 sessions from 8 mice	d=0.84	CI=0.31,1.5	df=23
	8g	RS: dur vs. post	p=5.24e-02	two-tailed paired Students t-test, Bonferroni-Holm correction for mutiple comparsions	t=-2	n=24 sessions from 8 mice	d=-0.34	CI=-0.74,0.0083	df=23
	8g	CS: pre vs. dur	p=4.18e-01	two-tailed paired Students t-test, Bonferroni-Holm correction for mutiple comparsions	t=1.5	n=24 sessions from 8 mice	d=0.52	CI=-0.19,1.3	df=23
	8g	CS: pre ve. post	p=4.22e-01	two-tailed paired Students t-test, Bonferroni-Holm correction for mutiple comparsions	t=1.3	n=24 sessions from 8 mice	d=0.37	CI=-0.23,1	df=23
	8g	CS: dur vs. post	p=5.73e-01	two-tailed paired Students t-test, Bonferroni-Holm correction for mutiple comparsions	t=-0.57	n=24 sessions from 8 mice	d=-0.13	CI=-0.63,0.35	df=23
	8g	Compare	p=2.47e-03	two-tailed paired Students t-test	t=3.4	n=24 sessions from 8 mice	d=0.74	CI=0.27,1.3	df=23
	8i	RS: pre vs. dur	p=1.00e+00	two-tailed paired Students t-test, Bonferroni-Holm correction for mutiple comparsions	t=0.73	n=15 sessions from 5 mice	d=0.13	CI=-0.26,0.55	df=14
	8i	RS: pre ve. post	p=1.00e+00	two-tailed paired Students t-test, Bonferroni-Holm correction for mutiple comparsions	t=0.56	n=15 sessions from 5 mice	d=0.12	CI=-0.35,0.61	df=14
	8i	RS: dur vs. post	p=9.74e-01	two-tailed paired Students t-test, Bonferroni-Holm correction for mutiple comparsions	t=0.033	n=15 sessions from 5 mice	d=0.0056	CI=-0.38,0.39	df=14
	8i	CS: pre vs. dur	p=9.51e-01	two-tailed paired Students t-test, Bonferroni-Holm correction for mutiple comparsions	t=0.063	n=15 sessions from 5 mice	d=0.023	CI=-0.82,0.87	df=14
	8i	CS: pre ve. post	p=1.72e-01	two-tailed paired Students t-test, Bonferroni-Holm correction for mutiple comparsions	t=1.8	n=15 sessions from 5 mice	d=0.49	CI=-0.089,1.2	df=14
	8i	CS: dur vs. post	p=1.60e-01	two-tailed paired Students t-test, Bonferroni-Holm correction for mutiple comparsions	t=2.1	n=15 sessions from 5 mice	d=0.48	CI=-0.018,1.1	df=14
	8i	Compare	p=6.56e-01	two-tailed paired Students t-test	t=0.45	n=15 sessions from 5 mice	d=0.18	CI=-0.69,1.1	df=14
	8h	RS: pre vs. dur	p=2.79e-02	two-tailed paired Students t-test, Bonferroni-Holm correction for mutiple comparsions	t=3.6	n=8 mice	d=1.6	CI=0.42,3.5	df=7
	8h	RS: pre ve. post	p=1.03e-01	two-tailed paired Students t-test, Bonferroni-Holm correction for mutiple comparsions	t=2.3	n=8 mice	d=0.96	CI=-0.052,2.4	df=7
	8h	RS: dur vs. post	p=8.23e-02	two-tailed paired Students t-test, Bonferroni-Holm correction for mutiple comparsions	t=-2	n=8 mice	d=-0.39	CI=-1,0.084	df=7
	8h	CS: pre vs. dur	p=1.00e+00	two-tailed paired Students t-test, Bonferroni-Holm correction for mutiple comparsions	t=1	n=8 mice	d=0.58	CI=-0.82,2.3	df=7
	8h	CS: pre ve. post	p=8.29e-01	two-tailed paired Students t-test, Bonferroni-Holm correction for mutiple comparsions	t=0.87	n=8 mice	d=0.45	CI=-0.86,2	df=7
	8h	CS: dur vs. post	p=5.42e-01	two-tailed paired Students t-test, Bonferroni-Holm correction for mutiple comparsions	t=-0.64	n=8 mice	d=-0.15	CI=-0.79,0.43	df=7
	8h	Compare	p=1.47e-02	two-tailed paired Students t-test	t=3.2	n=8 mice	d=0.79	CI=0.16,1.8	df=7
	8j	RS: pre vs. dur	p=1.00e+00	two-tailed paired Students t-test, Bonferroni-Holm correction for mutiple comparsions	t=0.69	n=5 mice	d=0.29	CI=-1.1,1.9	df=4
	8j	RS: pre ve. post	p=1.00e+00	two-tailed paired Students t-test, Bonferroni-Holm correction for mutiple comparsions	t=0.5	n=5 mice	d=0.25	CI=-1.4,2.1	df=4
	8j	RS: dur vs. post	p=9.79e-01	two-tailed paired Students t-test, Bonferroni-Holm correction for mutiple comparsions	t=0.029	n=5 mice	d=0.016	CI=-1.9,1.9	df=4
	8j	CS: pre vs. dur	p=9.45e-01	two-tailed paired Students t-test, Bonferroni-Holm correction for mutiple comparsions	t=0.073	n=5 mice	d=0.032	CI=-1.5,1.6	df=4
	8j	CS: pre ve. post	p=3.90e-01	two-tailed paired Students t-test, Bonferroni-Holm correction for mutiple comparsions	t=1.9	n=5 mice	d=0.66	CI=-0.38,2.3	df=4
	8j	CS: dur vs. post	p=2.81e-01	two-tailed paired Students t-test, Bonferroni-Holm correction for mutiple comparsions	t=1.8	n=5 mice	d=0.54	CI=-0.35,1.9	df=4
	8j	Compare	p=7.70e-01	two-tailed paired Students t-test	t=0.31	n=5 mice	d=0.16	CI=-1.5,2	df=4
	8k	group difference	p=2.76e-03	two-way repeated measures ANOVA	F=10	n=24,15 sessions from 8,5 mice	eta=0.055	CI=0.017,0.11	df=1
	8k	Paired Runs (only significant p-values)	p=7.69e-04, 2.53e-02, 1.97e-02, 2.53e-02, 3.15e-02,	two-tailed unpaired Students t-test, no correction for multiple comparisons	t=-3.7, -2.3, -2.4, -2.3, -2.2,	n=24,15; 24,15; 24,15; 24,15; 24,15; sessions from 8,5 mice	d=-1.2, -0.75, -0.79, -0.75, -0.72,	CI=-1.9,-0.49; -1.4,-0.092; -1.4,-0.12; -1.4,-0.092; -1.4,-0.063;	df=37, 37, 37, 37, 37,
	8l	group difference	p=6.56e-01	two-way repeated measures ANOVA	F=0.2	n=24,15 sessions from 8,5 mice	eta=0.0013	CI=6.2e-06,0.031	df=1
	8m	group difference	p=2.45e-04	two-way repeated measures ANOVA (sessions are paired)	F=19	n=24 sessions from 8 mice	eta=0.03	CI=0.01,0.059	df=1
	8m	Paired Runs (only significant p-values)	p=4.93e-02, 1.11e-02, 2.15e-02, 3.45e-02, 1.09e-02, 2.35e-02, 1.17e-02, 2.99e-02,	two-tailed unpaired Students t-test, no correction for multiple comparisons	t=-2, -2.6, -2.4, -2.2, -2.7, -2.3, -2.6, 2.3,	n=24 sessions from 5 mice	d=-0.57, -0.75, -0.68, -0.62, -0.75, -0.67, -0.75, 0.9,	CI=-1.1,-0.0017; -1.3,-0.17; -1.2,-0.099; -1.2,-0.045; -1.3,-0.17; -1.2,-0.089; -1.3,-0.17; 0.087,1.7;	df=46, 46, 46, 46, 46, 46, 46, 24,
	8n	group difference	p=7.99e-01	two-way repeated measures ANOVA (sessions are paired)	F=0.067	n=15 sessions from 5 mice	eta=0.00066	CI=9.7e-06,0.047	df=1
	8n	Paired Runs (only significant p-values)	p=3.92e-02,	two-tailed unpaired Students t-test, no correction for multiple comparisons	t=2.2,	n=15 sessions from5 mice	d=0.77,	CI=0.038,1.5;	df=28,
	S1f		p=4.87e-01	two-way repeated measures ANOVA	F=0.51	n=11,4 mice	eta=0.013	CI=5e-05,0.19	df=1
	S1g		p=6.53e-01	two-way repeated measures ANOVA	F=0.21	n=11,4 mice	eta=0.0078	CI=4.2e-05,0.19	df=1
	S1h		p=9.19e-01	two-way repeated measures ANOVA	F=0.011	n=11,4 mice	eta=0.00064	CI=4.6e-05,0.19	df=1
	S1i		p=5.07e-01	two-tailed unpaired Students t-test	t=-0.68	n=11,4 mice	d=-0.38	CI=-1.5,0.72	df=13
	S1j		p=2.96e-02	two-tailed Pearson linear correlation	r=0.56	n=15 mice	r^2=0.31	CI=0.0047,0.69	df=13
	S1k		p=4.79e-02	two-tailed Pearson linear correlation	r=0.52	n=15 mice	r^2=0.27	CI=6.4e-05,0.66	df=13
	S1l		p=9.29e-01	two-tailed Pearson linear correlation	r=-0.025	n=15 mice	r^2=0.00064	CI=0.28,0.24	df=13
	S1m		p=9.67e-01	two-tailed Pearson linear correlation	r=0.012	n=15 mice	r^2=0.00013	CI=0.25,0.27	df=13
	S1n		p=8.80e-01	two-tailed unpaired Students t-test	t=-0.15	n=7,8 mice	d=-0.075	CI=-1,0.88	df=13
	S1o		p=6.21e-01	two-tailed unpaired Students t-test	t=0.51	n=7,8 mice	d=0.25	CI=-0.72,1.2	df=13
	S1q		p=4.96e-01	two-way repeated measures ANOVA	F=0.49	n=10,4 mice	eta=0.017	CI=6.4e-05,0.23	df=1
	S1r		p=6.73e-01	two-tailed Pearson linear correlation	r=0.12	n=14 mice	r^2=0.015	CI=0.19,0.38	df=12
	S1s		p=4.71e-01	two-tailed Pearson linear correlation	r=0.21	n=14 mice	r^2=0.044	CI=0.13,0.44	df=12
	S2a		p=3.51e-01	two-tailed unpaired Students t-test	t=-0.95	n=23,9 FOV from 11,4 mice	d=-0.36	CI=-1.1,0.4	df=30
	S2b	Pyramidal	p=5.51e-01	two-tailed unpaired Students t-test, no correction for multiple comparisons	t=-0.6	n=23,9 FOV from 11,4 mice	d=-0.23	CI=-0.98,0.52	df=30
	S2b	Stellate	p=6.50e-01	two-tailed unpaired Students t-test, no correction for multiple comparisons	t=-0.46	n=23,9 FOV from 11,4 mice	d=-0.18	CI=-0.93,0.58	df=30
	S2c		p=2.47e-02	two-tailed unpaired Students t-test	t=-2.4	n=23,9 FOV from 11,4 mice	d=-0.91	CI=-1.7,-0.11	df=30
	S2d	Pyramidal	p=3.42e-02	two-tailed unpaired Students t-test, no correction for multiple comparisons	t=-2.2	n=23,9 FOV from 11,4 mice	d=-0.85	CI=-1.6,-0.063	df=30
	S2d	Stellate	p=5.33e-03	two-tailed unpaired Students t-test, no correction for multiple comparisons	t=-3	n=23,9 FOV from 11,4 mice	d=-1.2	CI=-1.9,-0.34	df=30
	S2e	Good	p=2.09e-03	two-tailed paired Students t-test	t=-3.5	n=23 FOV from 11 mice	d=-0.51	CI=-0.89,-0.19	df=22
	S2e	Poor	p=1.28e-02	two-tailed paired Students t-test	t=-3.2	n=9 FOV from 4 mice	d=-0.27	CI=-0.58,-0.059	df=8
	S2f		p=2.05e-01, 6.11e-01, 5.86e-01, 9.07e-01, 9.91e-02, 2.05e-01, 7.33e-01, 6.63e-01, 9.02e-01, 2.57e-02	two-tailed unpaired Students t-test, no correction for multiple comparisons	t=-1.3, 0.51, 0.55, -0.12, -1.7, 1.3, 0.34, -0.44, -0.12, -2.3	n=23,9; 23,9; 23,9; 23,9; 23,9; 23,9; 23,9; 23,9; 23,9; 23,9 FOV from 11,4 mice	d=-0.5, 0.2, 0.21, -0.045, -0.65, 0.5, 0.13, -0.17, -0.048, -0.9	CI=-1.3,0.27; -0.56,0.95; -0.54,0.96; -0.8,0.71; -1.4,0.12; -0.27,1.3; -0.62,0.88; -0.92,0.58; -0.8,0.7; -1.7,-0.11	df=30, 30, 30, 30, 30, 30, 30, 30, 30, 30
	S2g		p=1.95e-02, 7.31e-02, 7.57e-04, 1.25e-03, 1.58e-01, 1.57e-01, 8.22e-02, 3.72e-01, 4.25e-01, 4.01e-01	two-tailed unpaired Students t-test, no correction for multiple comparisons	t=-2.3, 1.8, -3.4, 3.3, -1.4, -1.4, -1.7, 0.9, -0.8, -0.84	n=2859,1668; 721,312; 487,219; 244,118; 179,119; 199,70; 136,64; 102,61; 78,40; 63,52 cells from 11,4 mice	d=-0.072, 0.12, -0.27, 0.36, -0.17, -0.2, -0.26, 0.14, -0.15, -0.16	CI=-0.13,-0.012; -0.011,0.25; -0.43,-0.11; 0.14,0.58; -0.4,0.065; -0.47,0.076; -0.56,0.034; -0.17,0.46; -0.53,0.22; -0.52,0.21	df=4525, 1031, 704, 360, 296, 267, 198, 161, 116, 113
	S2h	Grid	p=8.04e-01	two-tailed unpaired Students t-test, no correction for multiple comparisons	t=0.25	n=23,9 FOV from 11,4 mice	d=0.096	CI=-0.66,0.85	df=30
	S2h	CueR	p=6.31e-01	two-tailed unpaired Students t-test, no correction for multiple comparisons	t=0.48	n=23,9 FOV from 11,4 mice	d=0.19	CI=-0.57,0.94	df=30
	S2h	CueL	p=2.06e-01	two-tailed unpaired Students t-test, no correction for multiple comparisons	t=1.3	n=23,9 FOV from 11,4 mice	d=0.5	CI=-0.27,1.3	df=30
	S2k		p=6.10e-04, 9.09e-06, 1.87e-06, 8.61e-07, 4.88e-07, 5.47e-07, 5.47e-07, 6.13e-07, 7.69e-07, 1.08e-06, 1.67e-06, 2.88e-06, 3.20e-06, 2.88e-06, 4.40e-06, 3.96e-06, 4.40e-06, 5.43e-06, 6.02e-06, 6.68e-06, 6.02e-06, 7.40e-06, 1.01e-05, 1.11e-05, 1.11e-05, 1.11e-05, 1.11e-05, 1.11e-05, 1.23e-05, 1.23e-05, 1.23e-05, 1.36e-05, 1.36e-05, 1.51e-05, 1.66e-05, 1.66e-05, 1.84e-05, 2.23e-05	two-sided Mann-Whitney U test, no correction for multiple comparisons	ranksum=697, 743, 758, 765, 770, 769, 769, 768, 766, 763, 759, 754, 753, 754, 750, 751, 750, 748, 747, 746, 747, 745, 742, 741, 741, 741, 741, 741, 740, 740, 740, 739, 739, 738, 737, 737, 736, 734	n=23 FOV from 11 mice
	S2m		p=2.88e-04, 8.23e-05, 8.23e-05, 4.11e-05, 1.65e-04, 1.65e-04, 2.88e-04, 2.88e-04, 4.94e-04, 1.85e-03, 2.76e-03, 2.76e-03, 3.99e-03, 1.06e-02, 1.06e-02, 1.42e-02, 1.88e-02, 2.44e-02, 3.15e-02, 4.00e-02, 4.00e-02, 5.03e-02, 5.03e-02, 6.25e-02, 7.70e-02, 7.70e-02, 7.70e-02, 7.70e-02, 9.39e-02, 9.39e-02, 1.13e-01, 1.36e-01, 1.90e-01, 1.90e-01, 1.61e-01, 1.61e-01, 1.36e-01, 1.13e-01	two-sided Mann-Whitney U test, no correction for multiple comparisons	ranksum=123, 125, 125, 126, 124, 124, 123, 123, 122, 119, 118, 118, 117, 114, 114, 113, 112, 111, 110, 109, 109, 108, 108, 107, 106, 106, 106, 106, 105, 105, 104, 103, 101, 101, 102, 102, 103, 104	n=9 FOV from 4 mice
	S2n	Performance (Good vs. Poor)	p=2.25e-01	three-way ANOVA	F=1.40	n=23,9 FOV from 11,4 mice	eta=0.018		1
	S2n	Cluster Size (N)	p=2.47e-01	three-way ANOVA	F=1.17	n=23,9 FOV from 11,4 mice	eta=0.0012		37
	S2n	Cluster Type (C-C vs. O-O)	p<0.0001	three-way ANOVA	F=30.33	n=23,9 FOV from 11,4 mice	eta=0.20		1
	S2n	Performance vs. Cluster Size	p<0.0001	three-way ANOVA	F=3.02	n=23,9 FOV from 11,4 mice	eta=0.0031		37
	S2n	Performance vs. Cluster Size vs. Cluster Type	p<0.0001	three-way ANOVA	F=3.25	n=23,9 FOV from 11,4 mice	eta=0.0031		37
	S3a	Pyramidal	p=4.24e-01	two-tailed unpaired Students t-test, no correction for multiple comparisons	t=0.81	n=23,9 FOV from 11,4 mice	d=0.31	CI=-0.45,1.1	df=30
	S3a	Stellate	p=4.24e-01	two-tailed unpaired Students t-test, no correction for multiple comparisons	t=-0.81	n=23,9 FOV from 11,4 mice	d=-0.31	CI=-1.1,0.45	df=30
	S3b	Pyramidal	p=7.56e-01	two-tailed unpaired Students t-test, no correction for multiple comparisons	t=-0.31	n=23,9 FOV from 11,4 mice	d=-0.12	CI=-0.87,0.63	df=30
	S3b	Stellate	p=7.56e-01	two-tailed unpaired Students t-test, no correction for multiple comparisons	t=0.31	n=23,9 FOV from 11,4 mice	d=0.12	CI=-0.63,0.87	df=30
	S3c		p=0.00e+00	two-way repeated measures ANOVA	F=1e+02	n=660,527 cells from 11,4 mice	eta=0.049	CI=0.033,0.068	df=1
	S3d		p=1.11e-15	two-way repeated measures ANOVA	F=66	n=660,526 cells from 11,4 mice	eta=0.03	CI=0.018,0.046	df=1
	S3e		p=1.41e-02	two-way repeated measures ANOVA	F=6	n=660,527 cells from 11,4 mice	eta=0.0028	CI=0.00011,0.0092	df=1
	S3f	Good	p=4.16e-14	two-tailed unpaired Students t-test, no correction for multiple comparisons	t=-7.7	n=660 cells from 11 mice	d=-0.42	CI=NaN,NaN	df=659
	S3f	Poor	p=1.01e-12	two-tailed unpaired Students t-test, no correction for multiple comparisons	t=-7.3	n=527 cells from 4 mice	d=-0.45	CI=NaN,NaN	df=526
	S3g	Slowing	p=8.48e-01	two-tailed Pearson linear correlation	r=-0.054	n=15 mice	r^2=0.0029	CI=0.3,0.22	df=13
	S3g	Licking	p=5.88e-01	two-tailed Pearson linear correlation	r=-0.15	n=15 mice	r^2=0.023	CI=0.38,0.15	df=13
	S3h	Slowing	p=9.61e-01	two-tailed Pearson linear correlation	r=-0.014	n=15 mice	r^2=0.00019	CI=0.27,0.25	df=13
	S3h	Licking	p=8.14e-01	two-tailed Pearson linear correlation	r=-0.067	n=15 mice	r^2=0.0044	CI=0.31,0.21	df=13
	S3j		p=8.74e-02	two-way repeated measures ANOVA	F=2.9	n=329,218 cells from 11,4 mice	eta=0.0024	CI=2.1e-05,0.01	df=1
	S3k	Slowing	p=1.77e-02	two-tailed Pearson linear correlation	r=0.2	n=135 sessions from 15 mice	r^2=0.042	CI=0.0013,0.13	df=133
	S3k	Licking	p=4.49e-02	two-tailed Pearson linear correlation	r=0.17	n=135 sessions from 15 mice	r^2=0.03	CI=1.6e-05,0.11	df=133
	S3l	Slowing	p=1.14e-02	two-tailed Pearson linear correlation	r=0.22	n=135 sessions from 15 mice	r^2=0.047	CI=0.0025,0.14	df=133
	S3l	Licking	p=2.28e-02	two-tailed Pearson linear correlation	r=0.2	n=135 sessions from 15 mice	r^2=0.038	CI=0.00077,0.12	df=133
	S3n		p=8.68e-01	two-tailed unpaired Students t-test	t=-0.17	n=23,9 FOV from 11,4 mice	d=-0.064	CI=-0.82,0.69	df=30
	S3o	Slowing	p=5.25e-03	two-tailed Pearson linear correlation	r=0.23	n=150 sessions from 15 mice	r^2=0.051	CI=0.0048,0.14	df=148
	S3o	Licking	p=9.03e-02	two-tailed Pearson linear correlation	r=0.14	n=150 sessions from 15 mice	r^2=0.019	CI=0.00048,0.086	df=148
	S4a	Slowing	p=3.28e-10	two-tailed Pearson linear correlation	r=0.48	n=150 sessions from 15 mice	r^2=0.23	CI=0.12,0.36	df=148
	S4a	Licking	p=1.50e-13	two-tailed Pearson linear correlation	r=0.56	n=150 sessions from 15 mice	r^2=0.31	CI=0.19,0.43	df=148
	S4b		p=0.00e+00, 4.21e-59, 1.22e-46, 1.33e-11, 7.74e-11, 5.12e-12, 1.75e-03, 1.28e-15, 4.62e-06, 9.11e-05	two-tailed unpaired Students t-test, no correction for multiple comparisons	t=47, 16, 15, 6.8, 6.6, 7, 3.1, 8.2, 4.6, 4	n=25127,15192; 4635,1973; 2912,1473; 1358,601; 897,646; 878,337; 577,297; 422,251; 284,155; 212,188 cells from 11,4 mice	d=0.48, 0.44, 0.46, 0.33, 0.34, 0.45, 0.22, 0.65, 0.46, 0.4	CI=0.46,0.5; 0.39,0.49; 0.4,0.53; 0.24,0.43; 0.24,0.44; 0.32,0.57; 0.084,0.36; 0.49,0.81; 0.26,0.66; 0.2,0.59	df=40317, 6606, 4383, 1957, 1541, 1213, 872, 671, 437, 398
	S3c			No Test		n=11 repeats
	S4d	Slowing	p=1.02e-10	two-tailed Pearson linear correlation	r=-0.5	n=150 sessions from 15 mice	r^2=0.25	CI=0.37,0.13	df=148
	S4d	Licking	p=3.85e-18	two-tailed Pearson linear correlation	r=-0.63	n=150 sessions from 15 mice	r^2=0.4	CI=0.52,0.28	df=148
	S4e	Slowing	p=2.92e-10	two-tailed Pearson linear correlation	r=0.49	n=150 sessions from 15 mice	r^2=0.24	CI=0.12,0.36	df=148
	S4e	Licking	p=3.31e-18	two-tailed Pearson linear correlation	r=0.63	n=150 sessions from 15 mice	r^2=0.4	CI=0.28,0.52	df=148
	S4f		p=3.34e-02	two-way repeated measures ANOVA	F=5	n=20,9 FOV from 11,4 mice	eta=0.097	CI=0.0022,0.28	df=1
	S4g		p=2.50e-02	two-way repeated measures ANOVA	F=5.6	n=20,9 FOV from 11,4 mice	eta=0.12	CI=0.0037,0.33	df=1
	S4h		p=2.30e-01	two-way repeated measures ANOVA	F=1.6	n=11,4 FOV from 11,4 mice	eta=0.083	CI=0.0031,0.25	df=1
	S4i		p=1.32e-01	two-tailed Pearson linear correlation	r=0.41	n=15 mice	r^2=0.17	CI=0.018,0.58	df=13
	S4j		p=8.02e-01	two-tailed Pearson linear correlation	r=-0.071	n=15 mice	r^2=0.005	CI=0.32,0.21	df=13
	S4k		p=6.76e-01	two-tailed Pearson linear correlation	r=-0.12	n=15 mice	r^2=0.014	CI=0.35,0.18	df=13
	S4l		p=4.80e-01	two-tailed Pearson linear correlation	r=-0.2	n=15 mice	r^2=0.039	CI=0.42,0.12	df=13
	S4m		p=5.91e-01	two-tailed Pearson linear correlation	r=0.15	n=15 mice	r^2=0.023	CI=0.15,0.38	df=13
	S4n		p=6.89e-01	two-way repeated measures ANOVA	F=0.17	n=5,4 mice	eta=0.015	CI=4.9e-05,0.31	df=1
	S4o	good performers	p=1.43e-03	two-tailed Pearson linear correlation	r=0.89	n=9 mice	r^2=0.79	CI=0.29,0.95	df=7
	S4o	poor performers	p=8.93e-01	two-tailed Pearson linear correlation	r=0.052	n=9 mice	r^2=0.0028	CI=0.4,0.48	df=7
	S4p	group difference	p=2.71e-12	two-way repeated measures ANOVA	F=50	n=333,527 cells from 5,4 mice	eta=0.021	CI=0.011,0.034	df=1
	S4p	good performers	p=1.72e-04	two-tailed Pearson linear correlation	r=0.94	n=9 time points from 333 cells from 5 mice	r^2=0.88	CI=0.53,0.97	df=7
	S4p	poor performers	p=5.76e-01	two-tailed Pearson linear correlation	r=0.22	n=9 time points from 527 cells from 4 mice	r^2=0.047	CI=0.27,0.59	df=7
	S4q		p=0.00e+00	two-way repeated measures ANOVA	F=82	n=333,527 cells from 5,4 mice	eta=0.05	CI=0.03,0.075	df=1
	S4r	group difference	p=0.00e+00	two-way repeated measures ANOVA	F=2.5e+02	n=333,527 cells from 5,4 mice	eta=0.14	CI=0.11,0.18	df=1
	S4r	good performers	p=7.28e-02	two-tailed Pearson linear correlation	r=0.59	n=10 time points from 333 cells from 5 mice	r^2=0.35	CI=0.0041,0.79	df=8
	S4r	poor performers	p=1.42e-02	two-tailed Pearson linear correlation	r=-0.74	n=10 time points from 527 cells from 5 mice	r^2=0.55	CI=0.87,0.044	df=8
	S4s		p=1.89e-02	two-way repeated measures ANOVA	F=6.7	n=11,9 FOV from 5,4 mice	eta=0.19	CI=0.015,0.5	df=1
	S4t		p=4.63e-03	two-way repeated measures ANOVA	F=10	n=11,9 FOV from 5,4 mice	eta=0.27	CI=0.074,0.52	df=1
	S5a		p=7.19e-01	two-way repeated measures ANOVA	F=0.13	n=23,9 FOV from 11,4 mice	eta=0.0011	CI=6.2e-06,0.032	df=1
	S5b		p=8.61e-01	two-way repeated measures ANOVA	F=0.031	n=23,9 FOV from 11,4 mice	eta=0.00014	CI=3.2e-06,0.016	df=1
	S5c		p=3.34e-01	two-way repeated measures ANOVA	F=0.96	n=23,9 FOV from 11,4 mice	eta=0.001	CI=3.4e-06,0.0058	df=1
	S5d	Grid: good vs. poor	p=7.43e-01	two-tailed unpaired Students t-test, no correction for multiple comparisons	t=0.33	n=23,9 FOV from 11,4 mice	d=0.13	CI=-0.63,0.88	df=30
	S5d	CueR: good vs. poor	p=9.02e-01	two-tailed unpaired Students t-test, no correction for multiple comparisons	t=0.12	n=23,9 FOV from 11,4 mice	d=0.048	CI=-0.7,0.8	df=30
	S5d	CueL: good vs. poor	p=9.37e-01	two-tailed unpaired Students t-test, no correction for multiple comparisons	t=0.08	n=23,9 FOV from 11,4 mice	d=0.031	CI=-0.72,0.78	df=30
	S5d	Good: CueR vs. CueL	p=2.27e-02	two-tailed unpaired Students t-test, no correction for multiple comparisons	t=2.4	n=23 FOV from 11 mice	d=0.68	CI=0.095,1.3	df=44
	S5d	Poor: CueR vs. CueL	p=3.63e-02	two-tailed unpaired Students t-test, no correction for multiple comparisons	t=2.3	n=9 FOV from 4 mice	d=1	CI=0.064,2	df=16
	S5k	Slowing	p=2.59e-01	two-tailed Pearson linear correlation	r=0.098	n=135 sessions from 15 mice	r^2=0.0096	CI=0.0052,0.069	df=133
	S5k	Licking	p=3.18e-03	two-tailed Pearson linear correlation	r=0.25	n=135 sessions from 15 mice	r^2=0.064	CI=0.0075,0.16	df=133
	S5l	Slowing	p=1.87e-01	two-tailed Pearson linear correlation	r=0.11	n=135 sessions from 15 mice	r^2=0.013	CI=0.0031,0.077	df=133
	S5l	Licking	p=2.20e-03	two-tailed Pearson linear correlation	r=0.26	n=135 sessions from 15 mice	r^2=0.068	CI=0.0093,0.17	df=133
	S5m	Good: 0 vs. 1	p=2.07e-06	two-tailed paired Students t-test	t=-4.8	n=366 cells from 11 mice	d=-0.34	CI=-0.48,-0.2	df=365
	S5m	Poor: 0 vs. 1	p=1.13e-04	two-tailed paired Students t-test	t=-3.9	n=284 cells from 11 mice	d=-0.31	CI=-0.47,-0.15	df=282
	S5m	Good: Correlation	p=1.06e-02	two-tailed Pearson linear correlation	r=-0.76	n=10 time points from 366 cells from 11 mice	r^2=0.58	CI=0.88,0.063	df=8
	S5m	Poor: Correlation	p=5.90e-01	two-tailed Pearson linear correlation	r=-0.19	n=10 time points from 284 cells from 4 mice	r^2=0.038	CI=0.54,0.25	df=8
	S5n	group difference	p=8.82e-05	two-way repeated measures ANOVA	F=16	n=366,281 cells from 11,4 mice	eta=0.012	CI=0.0031,0.026	df=1
	S5n	good performers	p=1.96e-12	two-tailed paired Students t-test	t=7.3	n=366 cells from 11 mice	d=0.43	CI=0.31,0.55	df=365
	S5n	poor performers	p=7.51e-10	two-tailed paired Students t-test	t=6.4	n=284 cells from 4 mice	d=0.4	CI=0.28,0.53	df=282
	S6e		p=5.45e-05	two-tailed Pearson linear correlation	r=0.32	n=150 sessions from 15 mice	r^2=0.1	CI=0.03,0.21	df=148
	S6f		p=2.45e-10	two-tailed Pearson linear correlation	r=0.49	n=150 sessions from 15 mice	r^2=0.24	CI=0.13,0.36	df=148
	S6h		p=8.54e-01	two-way repeated measures ANOVA	F=0.034	n=35,23 cells from 11,4 mice	eta=0.00045	CI=1.3e-05,0.064	df=1
	S6i		p=2.91e-02	two-way repeated measures ANOVA	F=5	n=35,23 cells from 11,4 mice	eta=0.053	CI=0.0015,0.2	df=1
	S7a		p=1.26e-45	two-tailed Pearson linear correlation	r=0.36	n=1475 cell pairs	r^2=0.13	CI=0.097,0.16	df=1473
	S7b		p=4.35e-35	two-tailed Pearson linear correlation	r=0.34	n=1252 cell pairs	r^2=0.12	CI=0.084,0.15	df=1250
	S7c	group difference	p=7.90e-03	two-way repeated measures ANOVA	F=8.1	n=20,12 FOV from 10 mice	eta=0.1	CI=0.015,0.26	df=1
	S7c	good performers	p=5.14e-01	two-tailed Pearson linear correlation	r=0.23	n=10 time points from 20 FOV from 10 mice	r^2=0.055	CI=0.21,0.57	df=8
	S7c	poor performers	p=6.59e-01	two-tailed Pearson linear correlation	r=-0.16	n=10 time points from 12 FOV from 6 mice	r^2=0.026	CI=0.51,0.27	df=8
	S7d	group difference	p=9.81e-01	two-way repeated measures ANOVA	F=0.00056	n=9,8 FOV from 4 mice	eta=8.9e-06	CI=1.6e-05,0.093	df=1
	S7d	good performers	p=8.30e-01	two-tailed Pearson linear correlation	r=-0.078	n=10 time points from 9 FOV from 4 mice	r^2=0.0061	CI=0.46,0.34	df=8
	S7d	poor performers	p=2.03e-01	two-tailed Pearson linear correlation	r=0.44	n=10 time points from 8 FOV from 4 mice	r^2=0.19	CI=0.069,0.7	df=8
	S7e	Day 0	p=1.03e-09, 2.83e-01, 2.38e-01, 5.80e-02, 3.35e-01, 3.67e-01, 1.31e-01, 4.17e-01, 3.40e-01, 5.48e-02	one-tailed unpaired Students t-test, no correction for multiple comparisons	t=6, 0.57, -0.71, -1.6, -0.43, -0.34, 1.1, -0.21, -0.41, -1.6	n=70,14000; 207,41400; 253,50600; 213,42600; 230,46000; 234,46800; 211,42200; 221,44200; 192,38400; 157,31400 cell pairs from 10 mice	d=0.72, 0.04, -0.045, -0.11, -0.028, -0.022, 0.078, -0.014, -0.03, -0.13	CI=0.48,0.95; -0.097,0.18; -0.17,0.079; -0.24,0.027; -0.16,0.1; -0.15,0.11; -0.058,0.21; -0.15,0.12; -0.17,0.11; -0.28,0.029	df=14068, 41605, 50851, 42811, 46228, 47032, 42409, 44419, 38590, 31555
	S7e	Day 1	p=1.96e-10, 2.95e-01, 4.07e-01, 7.50e-02, 6.68e-02, 1.05e-01, 1.26e-01, 3.80e-01, 2.40e-01, 3.68e-01	one-tailed unpaired Students t-test, no correction for multiple comparisons	t=6.3, 0.54, -0.24, -1.4, -1.5, -1.3, 1.1, 0.3, -0.71, -0.34	n=68,13600; 203,40600; 258,51600; 219,43800; 222,44400; 239,47800; 204,40800; 228,45600; 190,38000; 159,31800 cell pairs from 10 mice	d=0.76, 0.038, -0.015, -0.098, -0.1, -0.081, 0.08, 0.02, -0.051, -0.027	CI=0.52,1; -0.1,0.18; -0.14,0.11; -0.23,0.035; -0.23,0.031; -0.21,0.046; -0.057,0.22; -0.11,0.15; -0.19,0.091; -0.18,0.13	df=13666, 40801, 51856, 44017, 44620, 48037, 41002, 45826, 38188, 31957
	S7e	Day 2	p=4.74e-10, 4.42e-01, 3.60e-01, 6.75e-02, 2.39e-01, 6.77e-02, 3.50e-02, 4.88e-01, 3.50e-01, 1.24e-01	one-tailed unpaired Students t-test, no correction for multiple comparisons	t=6.1, 0.15, -0.36, -1.5, -0.71, -1.5, 1.8, 0.031, -0.38, -1.2	n=67,13400; 213,42600; 253,50600; 213,42600; 237,47400; 222,44400; 217,43400; 227,45400; 187,37400; 156,31200 cell pairs from 10 mice	d=0.75, 0.01, -0.023, -0.1, -0.046, -0.1, 0.12, 0.0021, -0.028, -0.093	CI=0.51,0.99; -0.12,0.14; -0.15,0.1; -0.24,0.032; -0.17,0.082; -0.23,0.031; -0.01,0.26; -0.13,0.13; -0.17,0.12; -0.25,0.065	df=13465, 42811, 50851, 42811, 47635, 44620, 43615, 45625, 37585, 31354
	S7e	Day 3	p=1.14e-04, 1.53e-01, 1.74e-02, 1.95e-02, 4.63e-01, 8.06e-02, 1.97e-01, 6.51e-03, 4.69e-01, 2.03e-01	one-tailed unpaired Students t-test, no correction for multiple comparisons	t=3.7, 1, -2.1, -2.1, 0.093, -1.4, 0.85, 2.5, -0.077, -0.83	n=67,13400; 208,41600; 249,49800; 215,43000; 233,46600; 231,46200; 214,42800; 228,45600; 188,37600; 160,32000 cell pairs from 10 mice	d=0.45, 0.071, -0.13, -0.14, 0.0061, -0.092, 0.059, 0.16, -0.0057, -0.066	CI=0.21,0.69; -0.065,0.21; -0.26,-0.0096; -0.28,-0.0071; -0.12,0.13; -0.22,0.037; -0.076,0.19; 0.035,0.29; -0.15,0.14; -0.22,0.09	df=13465, 41806, 50047, 43213, 46831, 46429, 43012, 45826, 37786, 32158
	S7e	Day 4	p=8.34e-07, 1.31e-01, 3.10e-01, 1.03e-02, 3.20e-02, 6.02e-02, 8.24e-02, 1.58e-01, 4.85e-01, 3.96e-01	one-tailed unpaired Students t-test, no correction for multiple comparisons	t=4.8, 1.1, -0.49, -2.3, -1.9, -1.6, 1.4, 1, -0.038, 0.26	n=67,13400; 210,42000; 258,51600; 209,41800; 241,48200; 234,46800; 201,40200; 239,47800; 185,37000; 155,31000 cell pairs from 10 mice	d=0.59, 0.078, -0.031, -0.16, -0.12, -0.1, 0.098, 0.065, -0.0028, 0.021	CI=0.35,0.83; -0.058,0.21; -0.15,0.091; -0.3,-0.025; -0.25,0.007; -0.23,0.027; -0.04,0.24; -0.062,0.19; -0.15,0.14; -0.14,0.18	df=13465, 42208, 51856, 42007, 48439, 47032, 40399, 48037, 37183, 31153
	S7e	Day 5	p=2.87e-10, 8.52e-02, 2.20e-01, 1.94e-01, 9.04e-02, 9.05e-02, 1.60e-01, 3.85e-01, 3.54e-01, 2.78e-01	one-tailed unpaired Students t-test, no correction for multiple comparisons	t=6.2, 1.4, -0.77, -0.86, -1.3, -1.3, -1, -0.29, 0.37, 0.59	n=67,13400; 215,43000; 245,49000; 228,45600; 236,47200; 232,46400; 201,40200; 226,45200; 185,37000; 164,32800 cell pairs from 10 mice	d=0.76, 0.094, -0.049, -0.057, -0.087, -0.088, -0.07, -0.019, 0.028, 0.046	CI=0.52,1; -0.04,0.23; -0.17,0.076; -0.19,0.073; -0.22,0.041; -0.22,0.041; -0.21,0.068; -0.15,0.11; -0.12,0.17; -0.11,0.2	df=13465, 43213, 49243, 45826, 47434, 46630, 40399, 45424, 37183, 32962
	S7e	Day 6	p=6.65e-06, 2.19e-01, 5.63e-02, 2.06e-01, 2.67e-01, 6.11e-02, 2.96e-01, 7.46e-02, 3.42e-01, 4.12e-01	one-tailed unpaired Students t-test, no correction for multiple comparisons	t=4.4, 0.78, -1.6, -0.82, -0.62, -1.5, 0.54, 1.4, -0.41, -0.22	n=73,14600; 206,41200; 251,50200; 210,42000; 247,49400; 227,45400; 204,40800; 231,46200; 189,37800; 159,31800 cell pairs from 10 mice	d=0.51, 0.054, -0.1, -0.057, -0.04, -0.1, 0.038, 0.095, -0.03, -0.018	CI=0.28,0.74; -0.083,0.19; -0.22,0.024; -0.19,0.079; -0.16,0.085; -0.23,0.028; -0.1,0.18; -0.034,0.22; -0.17,0.11; -0.17,0.14	df=14671, 41404, 50449, 42208, 49645, 45625, 41002, 46429, 37987, 31957
	S7e	Day 7	p=8.79e-06, 7.03e-02, 3.28e-01, 1.08e-01, 5.38e-02, 1.05e-01, 4.38e-01, 3.27e-01, 3.89e-01, 4.08e-01	one-tailed unpaired Students t-test, no correction for multiple comparisons	t=4.3, 1.5, -0.45, -1.2, -1.6, -1.3, -0.16, 0.45, 0.28, 0.23	n=72,14400; 214,42800; 245,49000; 219,43800; 236,47200; 235,47000; 206,41200; 223,44600; 194,38800; 157,31400 cell pairs from 10 mice	d=0.51, 0.1, -0.029, -0.084, -0.11, -0.082, -0.011, 0.03, 0.02, 0.019	CI=0.28,0.74; -0.033,0.24; -0.15,0.097; -0.22,0.049; -0.23,0.023; -0.21,0.046; -0.15,0.13; -0.1,0.16; -0.12,0.16; -0.14,0.18	df=14470, 43012, 49243, 44017, 47434, 47233, 41404, 44821, 38992, 31555
	S7e	Day 8	p=1.52e-06, 4.35e-01, 2.94e-02, 5.14e-02, 3.69e-01, 6.66e-02, 8.61e-02, 8.87e-03, 3.43e-01, 3.94e-01	one-tailed unpaired Students t-test, no correction for multiple comparisons	t=4.7, -0.16, -1.9, -1.6, -0.34, -1.5, 1.4, 2.4, -0.41, -0.27	n=67,13400; 213,42600; 255,51000; 220,44000; 227,45400; 244,48800; 197,39400; 238,47600; 187,37400; 163,32600 cell pairs from 10 mice	d=0.57, -0.011, -0.12, -0.11, -0.022, -0.096, 0.097, 0.15, -0.03, -0.021	CI=0.33,0.81; -0.15,0.12; -0.24,0.0044; -0.24,0.022; -0.15,0.11; -0.22,0.029; -0.042,0.24; 0.027,0.28; -0.17,0.11; -0.18,0.13	df=13465, 42811, 51253, 44218, 45625, 49042, 39595, 47836, 37585, 32761
	S7e	Day 9	p=3.29e-08, 2.61e-01, 3.44e-02, 7.45e-02, 2.96e-01, 1.39e-01, 1.10e-01, 1.23e-02, 3.99e-01, 2.29e-01	one-tailed unpaired Students t-test, no correction for multiple comparisons	t=5.4, -0.64, -1.8, -1.4, -0.54, -1.1, 1.2, 2.2, -0.26, -0.74	n=70,14000; 208,41600; 265,53000; 209,41800; 234,46800; 236,47200; 210,42000; 232,46400; 192,38400; 164,32800 cell pairs from 10 mice	d=0.65, -0.045, -0.11, -0.1, -0.035, -0.071, 0.085, 0.15, -0.019, -0.058	CI=0.41,0.88; -0.18,0.092; -0.23,0.0087; -0.24,0.036; -0.16,0.094; -0.2,0.057; -0.051,0.22; 0.019,0.28; -0.16,0.12; -0.21,0.095	df=14023, 41673, 53124, 41883, 46912, 47294, 42094, 46473, 38467, 32851
	S7e	Day 10	p=1.51e-09, 3.82e-01, 4.72e-01, 1.36e-01, 1.22e-01, 1.61e-01, 2.30e-01, 3.38e-01, 1.67e-01, 4.82e-01	one-tailed unpaired Students t-test, no correction for multiple comparisons	t=5.9, -0.3, -0.071, -1.1, -1.2, -0.99, 0.74, 0.42, -0.96, 0.046	n=69,13800; 210,42000; 262,52400; 212,42400; 232,46400; 234,46800; 218,43600; 227,45400; 196,39200; 159,31800 cell pairs from 10 mice	d=0.72, -0.021, -0.0044, -0.076, -0.077, -0.065, 0.05, 0.028, -0.069, 0.0036	CI=0.48,0.95; -0.16,0.11; -0.13,0.12; -0.21,0.059; -0.21,0.052; -0.19,0.064; -0.083,0.18; -0.1,0.16; -0.21,0.071; -0.15,0.16	df=13867, 42208, 52660, 42610, 46630, 47032, 43816, 45625, 39394, 31957
	S7f	1 vs. 2	p=2.49e-03, 3.17e-05, 3.17e-05, 5.67e-03, 2.19e-05, 1.63e-05, 2.35e-02, 4.79e-04, 1.50e-03, 2.93e-02, 7.47e-04	one-tailed unpaired Students t-test, no correction for multiple comparisons	t=2.8, 4, 4, 2.5, 4.1, 4.2, 2, 3.3, 3, 1.9, 3.2	n=198,290; 199,299; 199,299; 197,286; 200,293; 205,298; 192,294; 206,298; 201,296; 203,294; 203,298 cell pairs from 10 mice	d=0.26, 0.37, 0.37, 0.23, 0.38, 0.38, 0.18, 0.3, 0.27, 0.17, 0.29	CI=0.078,0.44; 0.19,0.55; 0.19,0.55; 0.053,0.42; 0.2,0.56; 0.2,0.56; 0.0024,0.37; 0.12,0.48; 0.092,0.45; -0.0063,0.35; 0.11,0.47	df=486, 496, 496, 481, 491, 501, 484, 502, 495, 491, 499
	S7f	3 vs. 2	p=2.35e-02, 3.59e-03, 3.59e-03, 4.33e-03, 6.33e-06, 4.25e-02, 1.67e-02, 2.28e-02, 1.84e-04, 1.13e-02, 3.21e-02	one-tailed unpaired Students t-test, no correction for multiple comparisons	t=2, 2.7, 2.7, 2.6, 4.4, 1.7, 2.1, 2, 3.6, 2.3, 1.9	n=362,290; 371,299; 371,299; 377,286; 372,293; 366,298; 368,294; 368,298; 378,296; 373,294; 370,298 cell pairs from 10 mice	d=0.16, 0.21, 0.21, 0.21, 0.34, 0.13, 0.17, 0.16, 0.28, 0.18, 0.14	CI=0.0021,0.31; 0.057,0.36; 0.057,0.36; 0.052,0.36; 0.19,0.5; -0.019,0.29; 0.013,0.32; 0.0031,0.31; 0.12,0.43; 0.025,0.33; -0.0085,0.3	df=650, 668, 668, 661, 663, 662, 660, 664, 672, 662, 666
	S7g					n=2502 cell pairs from 10 mice
	S7h					Same as S7f
	S7i	Day 0	p=2.46e-07, 3.14e-01, 5.82e-02, 1.08e-01, 4.66e-01, 3.40e-01, 5.18e-02, 2.59e-01, 1.64e-01, 4.43e-01	one-tailed unpaired Students t-test, no correction for multiple comparisons	t=5, 0.48, 1.6, -1.2, -0.086, 0.41, -1.6, -0.65, -0.98, 0.14	n=83,16600; 276,55200; 379,75800; 448,89600; 469,93800; 474,94800; 456,91200; 436,87200; 404,80800; 369,73800 cell pairs from 4 mice	d=0.56, 0.029, 0.081, -0.059, -0.004, 0.019, -0.077, -0.031, -0.049, 0.0075	CI=0.34,0.77; -0.09,0.15; -0.02,0.18; -0.15,0.035; -0.095,0.087; -0.072,0.11; -0.17,0.016; -0.13,0.063; -0.15,0.049; -0.096,0.11	df=16466, 54796, 75247, 88968, 93092, 94110, 90563, 86528, 80218, 73340
	S7i	Day 1	p=1.13e-20, 7.57e-02, 2.47e-01, 2.18e-01, 3.88e-02, 2.16e-01, 7.92e-02, 8.84e-03, 9.10e-02, 1.40e-01	one-tailed unpaired Students t-test, no correction for multiple comparisons	t=9.3, 1.4, 0.69, -0.78, 1.8, -0.78, -1.4, -2.4, -1.3, -1.1	n=87,17400; 281,56200; 373,74600; 448,89600; 464,92800; 489,97800; 442,88400; 423,84600; 422,84400; 373,74600 cell pairs from 4 mice	d=1, 0.086, 0.036, -0.037, 0.082, -0.036, -0.067, -0.12, -0.065, -0.056	CI=0.78,1.2; -0.031,0.2; -0.066,0.14; -0.13,0.056; -0.0091,0.17; -0.12,0.053; -0.16,0.026; -0.21,-0.02; -0.16,0.031; -0.16,0.046	df=17485, 56479, 74971, 90046, 93262, 98287, 88840, 85021, 84820, 74971
	S7i	Day 2	p=4.72e-12, 1.55e-04, 2.33e-02, 4.08e-01, 2.42e-01, 1.65e-01, 2.99e-03, 8.14e-03, 1.04e-01, 8.33e-02	one-tailed unpaired Students t-test, no correction for multiple comparisons	t=6.8, 3.6, 2, 0.23, 0.7, -0.97, -2.7, -2.4, -1.3, -1.4	n=83,16600; 283,56600; 377,75400; 459,91800; 459,91800; 479,95800; 440,88000; 431,86200; 418,83600; 371,74200 cell pairs from 4 mice	d=0.75, 0.21, 0.1, 0.011, 0.033, -0.045, -0.13, -0.12, -0.062, -0.072	CI=0.53,0.97; 0.098,0.33; 0.0016,0.2; -0.081,0.1; -0.059,0.12; -0.13,0.045; -0.23,-0.038; -0.21,-0.021; -0.16,0.034; -0.17,0.03	df=16681, 56881, 75775, 92257, 92257, 96277, 88438, 86629, 84016, 74569
	S7i	Day 3	p=4.45e-04, 2.16e-02, 1.98e-02, 3.95e-01, 2.18e-01, 1.82e-01, 6.94e-02, 7.08e-02, 1.05e-01, 1.69e-01	one-tailed unpaired Students t-test, no correction for multiple comparisons	t=3.3, 2, 2.1, 0.27, 0.78, -0.91, -1.5, -1.5, -1.3, -0.96	n=82,16400; 282,56400; 371,74200; 458,91600; 457,91400; 488,97600; 440,88000; 438,87600; 423,84600; 357,71400 cell pairs from 4 mice	d=0.37, 0.12, 0.11, 0.012, 0.037, -0.041, -0.071, -0.07, -0.061, -0.051	CI=0.15,0.58; 0.0037,0.24; 0.0051,0.21; -0.079,0.1; -0.055,0.13; -0.13,0.048; -0.16,0.023; -0.16,0.023; -0.16,0.034; -0.15,0.053	df=16480, 56680, 74569, 92056, 91855, 98086, 88438, 88036, 85021, 71755
	S7i	Day 4	p=2.24e-06, 1.71e-01, 1.41e-01, 2.72e-01, 4.86e-01, 3.31e-01, 3.99e-01, 3.98e-02, 1.88e-01, 3.25e-01	one-tailed unpaired Students t-test, no correction for multiple comparisons	t=4.6, 0.95, 1.1, -0.61, 0.036, -0.44, 0.26, -1.8, -0.88, -0.45	n=89,17800; 275,55000; 381,76200; 458,91600; 443,88600; 491,98200; 452,90400; 429,85800; 414,82800; 375,75000 cell pairs from 4 mice	d=0.49, 0.057, 0.055, -0.028, 0.0017, -0.02, 0.012, -0.085, -0.044, -0.023	CI=0.28,0.7; -0.061,0.18; -0.045,0.16; -0.12,0.063; -0.092,0.095; -0.11,0.069; -0.08,0.1; -0.18,0.01; -0.14,0.053; -0.12,0.078	df=17887, 55273, 76579, 92056, 89041, 98689, 90850, 86227, 83212, 75373
	S7i	Day 5	p=6.67e-06, 3.27e-02, 1.94e-01, 2.67e-01, 1.80e-01, 4.32e-01, 3.31e-02, 1.66e-01, 2.09e-01, 2.25e-01	one-tailed unpaired Students t-test, no correction for multiple comparisons	t=4.4, 1.8, 0.86, -0.62, 0.92, -0.17, -1.8, -0.97, -0.81, -0.75	n=88,17600; 275,55000; 378,75600; 455,91000; 463,92600; 476,95200; 462,92400; 425,85000; 417,83400; 365,73000 cell pairs from 4 mice	d=0.47, 0.11, 0.045, -0.03, 0.043, -0.0079, -0.086, -0.048, -0.04, -0.04	CI=0.26,0.68; -0.0072,0.23; -0.057,0.15; -0.12,0.063; -0.049,0.13; -0.098,0.082; -0.18,0.0057; -0.14,0.048; -0.14,0.057; -0.14,0.064	df=17509, 54645, 75141, 90434, 92064, 94644, 91864, 84469, 82878, 72494
	S7i	Day 6	p=8.63e-05, 6.32e-03, 1.29e-01, 8.09e-02, 4.88e-01, 5.34e-02, 5.37e-02, 4.55e-01, 1.77e-01, 3.76e-01	one-tailed unpaired Students t-test, no correction for multiple comparisons	t=3.8, 2.5, -1.1, 1.4, 0.031, -1.6, -1.6, -0.11, -0.93, 0.32	n=83,16600; 285,57000; 385,77000; 448,89600; 457,91400; 485,97000; 451,90200; 424,84800; 421,84200; 356,71200 cell pairs from 4 mice	d=0.41, 0.15, -0.058, 0.066, 0.0015, -0.073, -0.076, -0.0055, -0.045, 0.017	CI=0.2,0.63; 0.032,0.26; -0.16,0.042; -0.027,0.16; -0.09,0.093; -0.16,0.016; -0.17,0.017; -0.1,0.09; -0.14,0.051; -0.087,0.12	df=16681, 57283, 77383, 90046, 91855, 97483, 90649, 85222, 84619, 71554
	S7i	Day 7	p=2.35e-08, 7.36e-04, 4.16e-04, 2.20e-01, 3.65e-01, 1.68e-01, 3.77e-02, 7.12e-03, 1.85e-02, 3.17e-01	one-tailed unpaired Students t-test, no correction for multiple comparisons	t=5.5, 3.2, 3.3, -0.77, 0.34, -0.96, -1.8, -2.5, -2.1, -0.48	n=87,17400; 275,55000; 390,78000; 458,91600; 448,89600; 490,98000; 445,89000; 420,84000; 414,82800; 369,73800 cell pairs from 4 mice	d=0.59, 0.19, 0.17, -0.036, 0.016, -0.044, -0.084, -0.12, -0.1, -0.025	CI=0.38,0.8; 0.074,0.31; 0.07,0.27; -0.13,0.056; -0.077,0.11; -0.13,0.045; -0.18,0.0087; -0.22,-0.024; -0.2,-0.0062; -0.13,0.077	df=17485, 55273, 78388, 92056, 90046, 98488, 89443, 84418, 83212, 74167
	S7i	Day 8	p=1.05e-12, 6.17e-03, 2.57e-04, 3.93e-01, 4.98e-01, 2.46e-02, 3.90e-02, 2.37e-02, 9.04e-02, 1.39e-01	one-tailed unpaired Students t-test, no correction for multiple comparisons	t=7, 2.5, 3.5, -0.27, -0.0053, -2, -1.8, -2, -1.3, -1.1	n=89,17800; 275,55000; 385,77000; 458,91600; 458,91600; 481,96200; 442,88400; 433,86600; 415,83000; 372,74400 cell pairs from 4 mice	d=0.75, 0.15, 0.18, -0.013, -0.00025, -0.09, -0.084, -0.096, -0.066, -0.056	CI=0.54,0.96; 0.033,0.27; 0.077,0.28; -0.1,0.079; -0.092,0.092; -0.18,-0.00032; -0.18,0.0094; -0.19,-0.0011; -0.16,0.031; -0.16,0.046	df=17887, 55273, 77383, 92056, 92056, 96679, 88840, 87031, 83413, 74770
	S7i	Day 9	p=4.99e-09, 3.18e-02, 5.95e-03, 2.02e-01, 4.75e-01, 3.23e-01, 3.03e-02, 4.46e-02, 4.66e-01, 5.23e-02	one-tailed unpaired Students t-test, no correction for multiple comparisons	t=5.7, 1.9, 2.5, -0.83, 0.063, -0.46, -1.9, -1.7, -0.086, -1.6	n=90,18000; 280,56000; 375,75000; 462,92400; 455,91000; 486,97200; 441,88200; 437,87400; 411,82200; 374,74800 cell pairs from 4 mice	d=0.61, 0.11, 0.13, -0.039, 0.003, -0.021, -0.09, -0.082, -0.0043, -0.084	CI=0.4,0.82; -0.0063,0.23; 0.029,0.23; -0.13,0.053; -0.089,0.095; -0.11,0.068; -0.18,0.004; -0.18,0.013; -0.1,0.093; -0.19,0.018	df=18058, 56172, 75244, 92699, 91282, 97508, 88468, 87681, 82428, 75044
	S7i	Day 10	p=2.03e-07, 4.70e-01, 5.76e-04, 3.41e-01, 3.83e-01, 2.71e-01, 2.61e-01, 7.99e-02, 5.77e-02, 8.67e-03	one-tailed unpaired Students t-test, no correction for multiple comparisons	t=5.1, -0.074, 3.3, -0.41, 0.3, -0.61, 0.64, -1.4, -1.6, -2.4	n=87,17400; 281,56200; 386,77200; 460,92000; 458,91600; 489,97800; 440,88000; 439,87800; 414,82800; 374,74800 cell pairs from 4 mice	d=0.54, -0.0045, 0.17, -0.019, 0.014, -0.028, 0.031, -0.067, -0.078, -0.12	CI=0.33,0.76; -0.12,0.11; 0.066,0.27; -0.11,0.072; -0.078,0.11; -0.12,0.061; -0.063,0.12; -0.16,0.027; -0.17,0.019; -0.22,-0.022	df=17485, 56479, 77584, 92458, 92056, 98287, 88438, 88237, 83212, 75172
	S7j	1 vs. 2	p=2.57e-04, 1.88e-06, 8.16e-06, 9.29e-02, 9.26e-04, 2.50e-04, 4.22e-02, 5.62e-05, 3.34e-05, 5.79e-05, 2.29e-03	one-tailed unpaired Students t-test, no correction for multiple comparisons	t=3.5, 4.7, 4.3, 1.3, 3.1, 3.5, 1.7, 3.9, 4, 3.9, 2.8	n=255,605; 256,610; 254,609; 264,614; 255,612; 264,620; 259,611; 263,615; 266,613; 257,614; 261,621 cell pairs from 4 mice	d=0.26, 0.35, 0.32, 0.097, 0.23, 0.26, 0.13, 0.29, 0.29, 0.29, 0.21	CI=0.11,0.41; 0.2,0.49; 0.18,0.47; -0.047,0.24; 0.086,0.38; 0.11,0.4; -0.017,0.27; 0.14,0.43; 0.15,0.44; 0.14,0.43; 0.065,0.35	df=844, 864, 861, 876, 865, 869, 868, 876, 877, 868, 880
	S7j	3 vs. 2	p=4.03e-01, 9.52e-01, 9.95e-01, 9.77e-01, 5.25e-01, 7.37e-01, 9.38e-01, 9.81e-01, 9.59e-01, 9.14e-01, 4.54e-01	one-tailed unpaired Students t-test, no correction for multiple comparisons	t=0.24, -1.7, -2.5, -2, -0.062, -0.64, -1.5, -2.1, -1.7, -1.4, 0.11	n=766,605; 751,610; 761,609; 772,614; 761,612; 754,620; 757,611; 751,615; 763,613; 752,614; 767,621 cell pairs from 4 mice	d=0.013, -0.091, -0.14, -0.11, -0.0034, -0.035, -0.084, -0.11, -0.095, -0.074, 0.0062	CI=-0.094,0.12; -0.2,0.016; -0.25,-0.032; -0.21,-0.0015; -0.11,0.1; -0.14,0.072; -0.19,0.023; -0.22,-0.0059; -0.2,0.012; -0.18,0.032; -0.1,0.11	df=1352, 1359, 1368, 1384, 1371, 1357, 1366, 1364, 1374, 1363, 1386
	S7k					n=5220 cell pairs from 4 mice
	S7l					Same as S7j
	S8a	Good: day 1				n=5421 cells from 11 mice
	S8a	Good: day 8				n=4201 cells from 11 mice
	S8a	Poor: day 1				n=2687 cells from 4 mice
	S8a	Poor: day 8				n=2281 cells from 4 mice
	S8b	Out-Cue vs. In-Cue Prior to Reward	p=7.97e-02, 4.92e-01, 3.01e-03, 4.78e-03, 1.07e-01, 8.83e-03, 5.41e-01, 2.55e-01, 1.82e-04, 5.49e-01	two-tailed unpaired Students t-test, no correction for multiple comparisons	t=-1.8, -0.69, -3, 2.9, -1.6, -2.6, -0.61, -1.1, -3.8, -0.6	n=135,39; 135,39; 135,39; 135,39; 135,39; 135,39; 135,39; 135,39; 135,39; 135,39 bins	d=-0.32, -0.12, -0.54, 0.52, -0.29, -0.48, -0.11, -0.21, -0.69, -0.11	CI=-0.67,0.038; -0.48,0.23; -0.9,-0.18; 0.16,0.88; -0.65,0.063; -0.84,-0.12; -0.47,0.24; -0.56,0.15; -1.1,-0.33; -0.46,0.25	df=172, 172, 172, 172, 172, 172, 172, 172, 172, 172
	S8b	Out-Cue vs. Before-Reward	p=5.41e-01, 7.64e-07, 1.43e-03, 5.52e-03, 6.16e-01, 6.58e-03, 5.21e-01, 1.31e-01, 3.03e-01, 8.14e-01	two-tailed unpaired Students t-test, no correction for multiple comparisons	t=0.61, 5.2, 3.3, 2.8, 0.5, -2.8, -0.64, 1.5, 1, 0.24	n=135,4; 135,4; 135,4; 135,4; 135,4; 135,4; 135,4; 135,4; 135,4; 135,4 bins	d=0.31, 2.6, 1.6, 1.4, 0.25, -1.4, -0.32, 0.77, 0.52, 0.12	CI=-0.68,1.3; 1.6,3.6; 0.63,2.6; 0.42,2.4; -0.74,1.2; -2.4,-0.39; -1.3,0.67; -0.23,1.8; -0.47,1.5; -0.87,1.1	df=137, 137, 137, 137, 137, 137, 137, 137, 137, 137
	S8c	Out-Cue vs. In-Cue Prior to Reward	p=3.89e-27	two-tailed unpaired Students t-test, no correction for multiple comparisons	t=-11	n=1480,260 bins from 10 sessions	d=-0.74	CI=-0.87,-0.6	df=1738
	S8c	Out-Cue vs. Before-Reward	p=7.73e-107	two-tailed unpaired Students t-test, no correction for multiple comparisons	t=-24	n=1480,40 bins from 10 sessions	d=-3.8	CI=-4.2,-3.5	df=1518
	S8d	Out-Cue vs. In-Cue Prior to Reward	p=6.36e-04	two-tailed unpaired Students t-test, no correction for multiple comparisons	t=-3.4	n=1350,390 bins from 10 sessions	d=-0.2	CI=-0.31,-0.084	df=1738
	S8d	Out-Cue vs. Before-Reward	p=2.98e-03	two-tailed unpaired Students t-test, no correction for multiple comparisons	t=3	n=1350,40 bins from 10 sessions	d=0.48	CI=0.16,0.79	df=1388
	S9d	group difference	p=1.96e-02	two-way repeated measures ANOVA	F=14	n=4,2 mice	eta=0.52	CI=0.39,0.73	df=1
	S9d	good performers	p=1.14e-03	two-tailed Pearson linear correlation	r=0.87	n=10 time points from 4 mice	r^2=0.75	CI=0.28,0.94	df=8
	S9d	poor performers	p=2.43e-01	two-tailed Pearson linear correlation	r=0.41	n=10 time points from 2 mice	r^2=0.17	CI=0.089,0.68	df=8
	S9e	group difference	p=2.05e-04	two-way repeated measures ANOVA	F=1.7e+02	n=4,2 mice	eta=0.63	CI=0.53,0.75	df=1
	S9e	good performers	p=1.77e-02	two-tailed Pearson linear correlation	r=0.72	n=10 time points from 4 mice	r^2=0.53	CI=0.031,0.86	df=8
	S9e	poor performers	p=4.37e-02	two-tailed Pearson linear correlation	r=0.65	n=10 time points from 2 mice	r^2=0.42	CI=0.00075,0.82	df=8
	S9f		p=0.00e+00	two-way ANOVA	F=1.2e+04	n=1086,645; 1065,703; 1130,572; 766,763; 783,539; 916,741; 821,600; 776,495; 847,638; 905,650 cells from 4,2 mice	eta=0.43	CI=0.42,0.44	df=1
	S9g		p=3.79e-13	two-tailed Pearson linear correlation	r=0.77	n=60 sessions from 6 mice	r^2=0.6	CI=0.42,0.74	df=58
	S9h		p=2.01e-16	two-tailed Pearson linear correlation	r=0.83	n=60 sessions from 6 mice	r^2=0.69	CI=0.54,0.8	df=58
	S9i	Good: day 2				n=1065 cells from 4 mice
	S9i	Good: day 9				n=847 cells from 4 mice
	S9i	Poor: day 2				n=703 cells from 2 mice
	S9i	Poor: day 9				n=638 cells from 2 mice
	S9j	Out-Cue vs. In-Cue Prior to Reward	p=1.46e-02, 4.26e-02, 5.30e-02, 2.08e-02, 2.61e-02, 3.17e-02, 3.58e-04, 7.11e-01, 4.32e-04, 3.86e-04	two-tailed unpaired Students t-test, no correction for multiple comparisons	t=-2.5, -2.1, -2, -2.4, -2.3, -2.2, -3.8, -0.37, -3.7, -3.7	n=50,16 bins	d=-0.71, -0.59, -0.56, -0.67, -0.65, -0.62, -1.1, -0.11, -1.1, -1.1	CI=-1.3,-0.14; -1.2,-0.02; -1.1,0.0072; -1.2,-0.1; -1.2,-0.076; -1.2,-0.054; -1.7,-0.48; -0.66,0.45; -1.6,-0.46; -1.6,-0.47	df=64, 64, 64, 64, 64, 64, 64, 64, 64, 64
	S9j	Out-Cue vs. Before-Reward	p=1.25e-04, 7.55e-01, 2.26e-01, 1.54e-01, 2.12e-05, 4.34e-01, 3.71e-16, 3.81e-09, 6.57e-11, 8.85e-08	two-tailed unpaired Students t-test, no correction for multiple comparisons	t=4.1, -0.31, -1.2, -1.4, -4.7, 0.79, -11, -7, -8.1, -6.2	n=50,7 bins	d=1.6, -0.12, -0.49, -0.58, -1.9, 0.31, -4.6, -2.8, -3.2, -2.5	CI=0.8,2.5; -0.9,0.66; -1.3,0.3; -1.4,0.21; -2.7,-0.99; -0.47,1.1; -5.7,-3.4; -3.7,-1.8; -4.2,-2.2; -3.3,-1.5	df=55, 55, 55, 55, 55, 55, 55, 55, 55, 55
	S9k	Good: day 2				n=1064 cells from 4 mice
	S9k	Good: day 9				n=843 cells from 4 mice
	S9k	Poor: day 2				n=703 cells from 2 mice
	S9k	Poor: day 9				n=638 cells from 2 mice
	S9l	Out-Cue vs. In-Cue Prior to Reward	p=8.79e-01, 3.15e-01, 7.05e-03, 3.32e-01, 8.70e-01, 9.38e-02, 5.07e-02, 9.92e-03, 2.88e-02, 1.75e-02	two-tailed unpaired Students t-test, no correction for multiple comparisons	t=-0.15, -1, 2.8, -0.98, -0.16, 1.7, -2, -2.7, -2.2, -2.4	n=50,16 bins	d=-0.043, -0.29, 0.79, -0.28, -0.046, 0.48, -0.57, -0.75, -0.63, -0.69	CI=-0.6,0.51; -0.84,0.27; 0.21,1.4; -0.83,0.28; -0.6,0.51; -0.082,1; -1.1,0.0018; -1.3,-0.18; -1.2,-0.065; -1.3,-0.12	df=64, 64, 64, 64, 64, 64, 64, 64, 64, 64
	S9l	Out-Cue vs. Before-Reward	p=8.43e-02, 9.78e-01, 7.37e-01, 3.55e-01, 1.26e-02, 7.64e-01, 1.40e-02, 5.07e-04, 1.82e-09, 4.59e-03	two-tailed unpaired Students t-test, no correction for multiple comparisons	t=1.8, -0.028, -0.34, -0.93, 2.6, 0.3, 2.5, 3.7, 7.2, 3	n=50,7 bins	d=0.7, -0.011, -0.13, -0.37, 1, 0.12, 1, 1.5, 2.9, 1.2	CI=-0.094,1.5; -0.79,0.77; -0.91,0.65; -1.2,0.41; 0.22,1.8; -0.66,0.9; 0.2,1.8; 0.64,2.3; 1.9,3.8; 0.36,2	df=55, 55, 55, 55, 55, 55, 55, 55, 55, 55
	S9m	Out-Cue vs. In-Cue Prior to Reward	p=1.11e-07	two-tailed unpaired Students t-test, no correction for multiple comparisons	t=-5.4	n=500,160 bins from 10 sessions	d=-0.49	CI=-0.67,-0.31	df=658
	S9m	Out-Cue vs. Before-Reward	p=1.53e-11	two-tailed unpaired Students t-test, no correction for multiple comparisons	t=-6.9	n=500,70 bins from 10 sessions	d=-0.88	CI=-1.1,-0.62	df=568
	S9n	Out-Cue vs. In-Cue Prior to Reward	p=2.36e-01	two-tailed unpaired Students t-test, no correction for multiple comparisons	t=-1.2	n=500,160 bins from 10 sessions	d=-0.11	CI=-0.29,0.07	df=658
	S9n	Out-Cue vs. Before-Reward	p=2.57e-03	two-tailed unpaired Students t-test, no correction for multiple comparisons	t=3	n=500,70 bins from 10 sessions	d=0.39	CI=0.14,0.64	df=568
	S9o	Good	p=5.94e-01	two-tailed unpaired Students t-test, no correction for multiple comparisons	t=0.53	n=78,11 mice	d=0.17	CI=-0.46,0.8	df=87
	S9o	Poor	p=8.37e-02	two-tailed unpaired Students t-test, no correction for multiple comparisons	t=-1.8	n=78,4 mice	d=-0.89	CI=-1.9,0.12	df=80
	S9p	Good	p=7.21e-01	two-tailed unpaired Students t-test, no correction for multiple comparisons	t=0.36	n=78,11 mice	d=0.11	CI=-0.51,0.74	df=87
	S9p	Poor	p=5.25e-01	two-tailed unpaired Students t-test, no correction for multiple comparisons	t=0.64	n=78,4 mice	d=0.32	CI=-0.67,1.3	df=80
	S9q		p=5.89e-10	two-tailed paired Students t-test	t=-7.6	n=52 mice	d=-1.5	CI=-2,-1	df=51
	S10b	RS: pre vs. dur	p=3.77e-01	two-tailed paired Students t-test, Bonferroni-Holm correction for mutiple comparsions	t=1.4	n=24 sessions from 8 mice	d=0.3	CI=-0.16,0.79	df=23
	S10b	RS: pre ve. post	p=2.25e-01	two-tailed paired Students t-test, Bonferroni-Holm correction for mutiple comparsions	t=-1.2	n=24 sessions from 8 mice	d=-0.21	CI=-0.6,0.14	df=23
	S10b	RS: dur vs. post	p=1.58e-01	two-tailed paired Students t-test, Bonferroni-Holm correction for mutiple comparsions	t=-2	n=24 sessions from 8 mice	d=-0.46	CI=-0.99,0.011	df=23
	S10b	CS: pre vs. dur	p=1.54e-01	two-tailed paired Students t-test, Bonferroni-Holm correction for mutiple comparsions	t=1.9	n=24 sessions from 8 mice	d=0.44	CI=-0.058,1	df=23
	S10b	CS: pre ve. post	p=9.28e-01	two-tailed paired Students t-test, Bonferroni-Holm correction for mutiple comparsions	t=0.092	n=24 sessions from 8 mice	d=0.016	CI=-0.36,0.4	df=23
	S10b	CS: dur vs. post	p=1.50e-01	two-tailed paired Students t-test, Bonferroni-Holm correction for mutiple comparsions	t=-2.1	n=24 sessions from 8 mice	d=-0.39	CI=-0.83,0.0053	df=23
	S10b	Compare	p=5.03e-01	two-tailed paired Students t-test, Bonferroni-Holm correction for mutiple comparsions	t=-0.68	n=24 sessions from 8 mice	d=-0.2	CI=-0.86,0.43	df=23
	S10c	RS: pre vs. dur	p=9.35e-01	two-tailed paired Students t-test, Bonferroni-Holm correction for mutiple comparsions	t=-1	n=15 sessions from 5 mice	d=-0.26	CI=-0.86,0.28	df=14
	S10c	RS: pre ve. post	p=1.00e+00	two-tailed paired Students t-test, Bonferroni-Holm correction for mutiple comparsions	t=-0.46	n=15 sessions from 5 mice	d=-0.16	CI=-0.97,0.61	df=14
	S10c	RS: dur vs. post	p=8.46e-01	two-tailed paired Students t-test, Bonferroni-Holm correction for mutiple comparsions	t=0.2	n=15 sessions from 5 mice	d=0.066	CI=-0.68,0.83	df=14
	S10c	CS: pre vs. dur	p=1.00e+00	two-tailed paired Students t-test, Bonferroni-Holm correction for mutiple comparsions	t=-0.38	n=15 sessions from 5 mice	d=-0.13	CI=-0.91,0.63	df=14
	S10c	CS: pre ve. post	p=9.30e-01	two-tailed paired Students t-test, Bonferroni-Holm correction for mutiple comparsions	t=-0.09	n=15 sessions from 5 mice	d=-0.03	CI=-0.8,0.74	df=14
	S10c	CS: dur vs. post	p=1.00e+00	two-tailed paired Students t-test, Bonferroni-Holm correction for mutiple comparsions	t=0.35	n=15 sessions from 5 mice	d=0.078	CI=-0.42,0.59	df=14
	S10c	Compare	p=7.18e-01	two-tailed paired Students t-test, Bonferroni-Holm correction for mutiple comparsions	t=-0.37	n=15 sessions from 5 mice	d=-0.13	CI=-0.98,0.68	df=14
	S10d	RS: pre vs. dur	p=3.84e-01	two-tailed paired Students t-test, Bonferroni-Holm correction for mutiple comparsions	t=0.93	n=8 mice	d=0.33	CI=-0.56,1.4	df=7
	S10d	RS: pre ve. post	p=4.61e-01	two-tailed paired Students t-test, Bonferroni-Holm correction for mutiple comparsions	t=-1.3	n=8 mice	d=-0.23	CI=-0.78,0.21	df=7
	S10d	RS: dur vs. post	p=3.95e-01	two-tailed paired Students t-test, Bonferroni-Holm correction for mutiple comparsions	t=-1.7	n=8 mice	d=-0.49	CI=-1.4,0.22	df=7
	S10d	CS: pre vs. dur	p=2.94e-01	two-tailed paired Students t-test, Bonferroni-Holm correction for mutiple comparsions	t=1.9	n=8 mice	d=0.75	CI=-0.22,2.1	df=7
	S10d	CS: pre ve. post	p=9.45e-01	two-tailed paired Students t-test, Bonferroni-Holm correction for mutiple comparsions	t=0.072	n=8 mice	d=0.025	CI=-0.89,0.95	df=7
	S10d	CS: dur vs. post	p=2.67e-01	two-tailed paired Students t-test, Bonferroni-Holm correction for mutiple comparsions	t=-1.7	n=8 mice	d=-0.56	CI=-1.6,0.25	df=7
	S10d	Compare	p=5.00e-01	two-tailed paired Students t-test, Bonferroni-Holm correction for mutiple comparsions	t=-0.71	n=8 mice	d=-0.31	CI=-1.5,0.79	df=7
	S10e	RS: pre vs. dur	p=9.01e-01	two-tailed paired Students t-test, Bonferroni-Holm correction for mutiple comparsions	t=-1.2	n=5 mice	d=-0.28	CI=-1.2,0.44	df=4
	S10e	RS: pre ve. post	p=1.00e+00	two-tailed paired Students t-test, Bonferroni-Holm correction for mutiple comparsions	t=-0.3	n=5 mice	d=-0.16	CI=-2.1,1.6	df=4
	S10e	RS: dur vs. post	p=8.95e-01	two-tailed paired Students t-test, Bonferroni-Holm correction for mutiple comparsions	t=0.14	n=5 mice	d=0.065	CI=-1.5,1.7	df=4
	S10e	CS: pre vs. dur	p=1.00e+00	two-tailed paired Students t-test, Bonferroni-Holm correction for mutiple comparsions	t=-0.24	n=5 mice	d=-0.12	CI=-2,1.6	df=4
	S10e	CS: pre ve. post	p=9.47e-01	two-tailed paired Students t-test, Bonferroni-Holm correction for mutiple comparsions	t=-0.071	n=5 mice	d=-0.037	CI=-1.9,1.8	df=4
	S10e	CS: dur vs. post	p=1.00e+00	two-tailed paired Students t-test, Bonferroni-Holm correction for mutiple comparsions	t=0.28	n=5 mice	d=0.078	CI=-0.87,1.1	df=4
	S10e	Compare	p=7.52e-01	two-tailed paired Students t-test, Bonferroni-Holm correction for mutiple comparsions	t=-0.34	n=5 mice	d=-0.12	CI=-1.4,1	df=4
